# Supplementary material for: A polyketide synthase from Verticillium dahliae modulates melanin biosynthesis and hyphal growth to promote virulence
Source: BMC Biol. 2022 May 30;20:125. doi: 10.1186/s12915-022-01330-2 (PMC9153097; doi:10.1186/s12915-022-01330-2)
Supplement: Supplementary file 1 — Additional file 1: Table S1. Functional and PKS_domain information of VdPKSs in Verticillium dahliae. Table S2. Information on the primer pairs used to construct the vector in this study. Table S3. Information of RT-qPCR primer pairs used in this study. Table S4. Information of differentially expressed genes (DEGs) for comparative transcriptome analysis. Table S5. Information of strains in this study. [file 12915_2022_1330_MOESM1_ESM.xlsx]

## Sheet: Table S1
Table S1 Functional and PKS_domain information of VdPKSs in Verticillium dahliae
Gene ID	Name	Description	Domain
VDAG_00190	VdPKS1	conidial yellow pigment biosynthesis polyketide synthase	SAT/ PKS_KS/ PKS_AT/ PS-DH / PP-binding/ Thioesterase
VDAG_08455	VdPKS5	mitochondrial membrane protein Pet127	PKS_KS/ PKS_AT/ PS-DH/ PKS_ER/ PKS_KR
VDAG_07928	VdPKS7	lovastatin nonaketide synthase	PKS_KS/ PKS_AT/ PS-DH/ Methyltransferase/ PKS_KR/ Condensation/ AMP-binding/ PP-binding/ NAD_binding_4
VDAG_09534	VdPKS11	aflatoxin biosynthesis polyketide synthase	PKS_KS/ PKS_AT/ PS-DH / PP-binding/ Thioesterase
VDAG_01856	VdPKS12	phenolpthiocerol synthesis polyketide synthase ppsA	PKS_KS/ PKS_AT/ PS-DH / PKS_KR / PP-binding
VDAG_01835	VdPKS13	fatty acid synthase S-acetyltransferase	PKS_KS/ PKS_AT/ PS-DH/
			Methyltransferase/ PKS_ER/ PKS_KR
VDAG_07270	VdPKS18	mycocerosic acid synthase	PKS_KS/ PKS_AT/ PS-DH
VDAG_05632	VdPKS21	polyketide synthase	PKS_KS/ PKS_AT/ PS-DH / PKS_KR / PP-binding
VDAG_03466	VdPKS28	fatty acid synthase S-acetyltransferase	PKS_KS/ PKS_AT/ PS-DH/
			PKS_ER/ PKS_KR/ PP-binding
VEDA_00138	VdPKS2	alcohol dehydrogenase zinc-binding domain-containing protein	PKS_ER
VDAG_00921	VdPKS3	zeta-crystallin	PKS_ER
VDAG_01210	VdPKS4	quinone oxidoreductase	PKS_ER
VDAG_07911	VdPKS6	alcohol dehydrogenase zinc-binding domain-containing protein	PKS_ER
VDAG_07993	VdPKS8	quinone oxidoreductase	PKS_ER
VDAG_08652	VdPKS9	quinone oxidoreductase	PKS_ER
VDAG_02863	VdPKS10	NADP-dependent leukotriene B4	PKS_ER
		12-hydroxydehydrogenase
VDAG_07507	VdPKS14	alcohol dehydrogenase	PKS_ER
VDAG_09008	VdPKS15	oxidoreductase	PKS_ER
VEDA_05198	VdPKS16	Vd991 lineage specific region G-LSR2 genomic sequence (oxidoreductase)	PKS_ER
VDAG_05047	VdPKS19	reticulon-4-interacting protein	PKS_ER
VDAG_05634	VdPKS20	enoyl reductase	PKS_ER
VDAG_03786	VdPKS23	TOXD protein	PKS_ER
VDAG_02097	VdPKS24	alcohol dehydrogenase	PKS_ER
VDAG_04793	VdPKS26	alcohol dehydrogenase	PKS_ER
VDAG_03207	VdPKS29	TOXD protein	PKS_ER
VEDA_05895	VdPKS17	mycocerosic acid synthase	PKS_KR/ PP-binding
VDAG_09624	VdPKS22	peroxisomal-coenzyme A synthetase	AMP-binding/ PP-binding
VDAG_02144	VdPKS25	L-aminoadipate-semialdehyde dehydrogenase	AMP-binding/ PP-binding/ NAD_binding_4/ AAA domain
VDAG_06409	VdPKS27	3-oxoacyl-[acyl-carrier-protein] synthase	PKS_KS
VDAG_10518	VdPKS30	acyl-CoA synthetases / AMP-acid ligases II	AMP-binding/ PP-binding

## Sheet: Table S2
Table S2 Information on the primer pairs used to construct the vector in this study
Primer name	Sense Primer 5'-3'	Anti-sense Primer 5'-3'	Purpose
VdPKS1-up	GTCACCAGCCCCTGGGTTGAATTC GCCTACAAGTCCCGCACTCA	AATGCTCCTTCAATATCAGAATTC AACACCACCCACTCCTATCTATT	Primers were used to amplify upstream and downstream fragments of VdPKSn (VdPKSn-up and VdPKSn-down) to construct knockout vectors and to detect transformants with diagnostic PCR (VdPKSn-inside and VdPKSn-outside).
VdPKS1-down	CTCGGTACCCGGGGATCCTCTAGA CTTGGTCCCACCCAGTCA	GCATGCCTGCAGGTCGACTCTAGA GGAACAATCCGCCATTCG
VdPKS1-inside	GGTCCCTGTGCTACGTTTGA	TCGTTGATTGCTCCTGATTGT
VdPKS1-outside	ACCAAGGATGGCGGCTAG	GCTGTGAGGAATACAAAGGGTT
VdPKS2-up	GTCACCAGCCCCTGGGTTGAATTC AATAGAGTCGGGTCTTAGGGA	AATGCTCCTTCAATATCAGAATTC GTAGGATGATGGGTGGATGAA
VdPKS2-down	CTCGGTACCCGGGGATCCTCTAGA GCAGCAGTCAACGGAGTATGTG	GCATGCCTGCAGGTCGACTCTAGA CTGGTTGCCTGTCCACTATGC
VdPKS2-inside	TCGCAACCTTTATGTTATCACCA	CGGGCATTTCGGAACTTACC
VdPKS2-outside	TGTCACGTGACTAACCAACTCAT	ATTCTGTGAGCTGAATCTGGCAT
VdPKS3-up	GTCACCAGCCCCTGGGTTGAATTC ACGACTCGGAGGAGGTGGGT	AATGCTCCTTCAATATCAGAATTC TAAGGCAAGGCAGGGAAGCA
VdPKS3-down	CTCGGTACCCGGGGATCCTCTAGA CGATTCCATCTGTGGCTAACT	GCATGCCTGCAGGTCGACTCTAGA GTCGAGGCGTACATCATTCTT
VdPKS3-inside	TTTTCTTGTGGTGGCATCTCC	GCTCGTGGTTGGCGTACTGG
VdPKS3-outside	GGGAGCGTGGAGGGTTTATCTG	ACGGGTGACGATACTGTTGAGG
VdPKS4-up	GTCACCAGCCCCTGGGTTGAATTC TGGTGGGATCGTCAACACT	AATGCTCCTTCAATATCAGAATTC TCGGTCCAAGATGAAGCAG
VdPKS4-down	CTCGGTACCCGGGGATCCTCTAGA CCCATCAGACATACCAAATACA	GCATGCCTGCAGGTCGACTCTAGA ACAATAAGCGGGAAACGAC
VdPKS4-inside	GCACCAGAACAACCGCTCACT	CAGACCGCTCCATAGCACCTC
VdPKS4-outside	ATCTCAACCAGAATCAGCTTGCT	CTTCTCTAGACACGCAAGCTCAC
VdPKS5-up	GTCACCAGCCCCTGGGTTGAATTC TCACGGCTGTAGACTTTCTGGG	AATGCTCCTTCAATATCAGAATTC TTTCCGCATCCTCAACTTCG
VdPKS5-down	CTCGGTACCCGGGGATCCTCTAGA CTGCTGCTGTGGGTATTTG	GCATGCCTGCAGGTCGACTCTAGA CACTGGTGCCGCTATTCT
VdPKS5-inside	CCACGACACGTTCTACCACCC	GAAGCCAAAGTTGTTGACACTGATG
VdPKS5-outside	ACGCCGTCATTCGCATCT	GCAAGCCCATTCACAGCAA
VdPKS6-up	GTCACCAGCCCCTGGGTTGAATTC CTGCCTGTGGTGAATCTGG	AATGCTCCTTCAATATCAGAATTC GTGTTGCTCGTGTCTGTTTT
VdPKS6-down	CTCGGTACCCGGGGATCCTCTAGA CCTCTGCTTGAAGAAGGGTCA	GCATGCCTGCAGGTCGACTCTAGA CGCCTCGTTGGTCACATTTA
VdPKS6-inside	CCACCGGCTGTGACATCCTT	TGCCTGAACTGTTGCCTCCC
VdPKS6-outside	CAAGGCGAGGGAGGTGTATG	ACATCCATAGCAGCATACCAACAA
VdPKS7-up	GTCACCAGCCCCTGGGTTGAATTC GCCGAGTATGGTGCCGTTAG	AATGCTCCTTCAATATCAGAATTC TAGGTTGCGATTCCCAAGTA
VdPKS7-down	CTCGGTACCCGGGGATCCTCTAGA TTGCGATGTATGTTCTTGTTCT	GCATGCCTGCAGGTCGACTCTAGA TGTATTGGGACTCCTTATTGTG
VdPKS7-inside	TGTAAAGTGGTTAGCGAAGAAT	TGGGAGCACGAGTGATGT
VdPKS7-outside	TTGCTCACCAGACTGAACCAATC	GGATTCGAGCACTGGCACGCATT
VdPKS8-up	GTCACCAGCCCCTGGGTTGAATTC TTAGGGACGACAGGCAAGA	AATGCTCCTTCAATATCAGAATTC GTGATCCAATGTGATGAGGG
VdPKS8-down	CTCGGTACCCGGGGATCCTCTAGA GACACTTCCAAGCCTCTTCATC	GCATGCCTGCAGGTCGACTCTAGA GGCTCCTTCACGACCCTCT
VdPKS8-inside	ATTGACACCTACTTCCGCACAG	ATCAGCATAGTTTGGGTTCAGG
VdPKS8-outside	CCGAGGGCAAAGGAATAGAGTAG	TCGTGTCGCGATCTTCATACCGG
VdPKS9-up	GTCACCAGCCCCTGGGTTGAATTC GGCCTTGACGCCTCTTCTTG	AATGCTCCTTCAATATCAGAATTC AACGCATTCCGCACTCTTCC
VdPKS9-down	CTCGGTACCCGGGGATCCTCTAGA TCAACATTTGGTGGTAAGCC	GCATGCCTGCAGGTCGACTCTAGA GGCGACCATTGTTTCTCCT
VdPKS9-inside	GACTTCGGCGGCATCATCAC	GTCCACGACAAGGTCCACTCC
VdPKS9-outside	GTCTGACACCTGAGAAGACTCTT	GATGCAGCAGCAGAATCCATCTT
VdPKS10-up	GTCACCAGCCCCTGGGTTGAATTC CTTCAACTCGGTCGCCATCA	AATGCTCCTTCAATATCAGAATTC AACCTGCGTCATCAATCAAACAT
VdPKS10-down	CTCGGTACCCGGGGATCCTCTAGA TTGACAGCCATCACCATTACCA	GCATGCCTGCAGGTCGACTCTAGA TTGAGACAAGGCCGAGTTGC
VdPKS10-inside	CACAACCTGCCCGTCCACT	GGAAGATGCCAACCAGACCC
VdPKS10-outside	CGTCTACATGCTCTTCCAGAGCT	TGTTCCACATTGAGAAGCTGGTC
VdPKS11-up	GTCACCAGCCCCTGGGTTGAATTC TGAAATGAAGGGTAAAGGTG	AATGCTCCTTCAATATCAGAATTC GACTGCGGCGGTGACAAAT
VdPKS11-down	CTCGGTACCCGGGGATCCTCTAGA TGCCCAAGGAACAACACCA	GCATGCCTGCAGGTCGACTCTAGA TGCCAATCCACAACCGAGA
VdPKS11-inside	TTAGTTGGGAAGGCTACGGC	TGAGGGAAGGTTGATGGGAT
VdPKS11-outside	TGCCAATGCAGCACCTCAGTCAT	AACCAATGTAGTCTGCGATAGAG
VdPKS12-up	GTCACCAGCCCCTGGGTTGAATTC GTGACAGTTTCCCACCTT	AATGCTCCTTCAATATCAGAATTC GCTTTGGCTTCTTCTTCG
VdPKS12-down	CTCGGTACCCGGGGATCCTCTAGA CTTGTCCACAGAGCCATTATTT	GCATGCCTGCAGGTCGACTCTAGA ACTTCATCAAGGAGGCTACCA
VdPKS12-inside	GCTCCGAATTATGCCCTAT	CATTACAGCCGTATGACCAG
VdPKS12-outside	ATGCACACCAACGCGTTCGTCCG	ATCACCGACAGCTCCGTCGAGAC
VdPKS13-up	GTCACCAGCCCCTGGGTTGAATTC TACTCTGTATGCCTTGCTTG	AATGCTCCTTCAATATCAGAATTC TGAACGGAGGGTGTTGATC
VdPKS13-down	CTCGGTACCCGGGGATCCTCTAGA ACTGGTTCGGCTCTGGGTCT	GCATGCCTGCAGGTCGACTCTAGA CAAGTAGTGTCAGCGTCTCATCC
VdPKS13-inside	TCCTCCCAGACGGGTATTGA	CTTCTTTCGCTGACTCGTTTCC
VdPKS13-outside	CCGTCCCATCCTTGTCTACTCCT	GACCAGCAACCTGTTGACAACGC
VdPKS14-up	GTCACCAGCCCCTGGGTTGAATTC TTGTAGTCCGTTCCGTCCCG	AATGCTCCTTCAATATCAGAATTC CATTCAAAGCAGAAAGCACCAG
VdPKS14-down	CTCGGTACCCGGGGATCCTCTAGA GGCCTCATTGCTCGATCCTT	GCATGCCTGCAGGTCGACTCTAGA TTCTTCCTCGCTACCGACTTTCT
VdPKS14-inside	GGTGGTCGTAAGTCATTGCCTCT	ACTCGCTCGCCTGCTGGAA
VdPKS14-outside	CCAACACTGCTTGCACCTCTACT	TCGCTGAATTAACTACCATGTAG
VdPKS15-up	GTCACCAGCCCCTGGGTTGAATTC GATTGAGGGCTCCATGACTG	AATGCTCCTTCAATATCAGAATTC AGGGTATCTCCAACCGTTTCTA
VdPKS15-down	CTCGGTACCCGGGGATCCTCTAGA TGTCAGGGACTGTCAGGTAGA	GCATGCCTGCAGGTCGACTCTAGA TTATTGAGGTGGACGAGGG
VdPKS15-inside	CCAATCCCGACGGACCAGA	CTCGCCCACAAACGCAATC
VdPKS15-outside	ATCGACAAGTGGAAGGTCGAGAC	TGGTGCGTGTCAGATATGTCTAT
VdPKS16-up	GTCACCAGCCCCTGGGTTGAATTC CCGTGTTGAAGGACAAGAAT	AATGCTCCTTCAATATCAGAATTC TTGAAAGGTGGCGTGTAAGT
VdPKS16-down	CTCGGTACCCGGGGATCCTCTAGA CCCTTGAGGTCTGGTTGAG	GCATGCCTGCAGGTCGACTCTAGA GCGATAGGTGGTCGTAGTG
VdPKS16-inside	AACCCAGCGGACCCTACCTT	CCAACACGGATGGACAGAGC
VdPKS16-outside	GGCATCCTCTACAAGCAGCTCCT	GGATCGATGCAAGCATCGTCTTC
VdPKS17-up	GTCACCAGCCCCTGGGTTGAATTC AAGATGAGCAAACGCCAAGC	AATGCTCCTTCAATATCAGAATTC TCCCGTAGCATTCACTATCAAGAC
VdPKS17-down	CTCGGTACCCGGGGATCCTCTAGA ATAGGATAGAAGGGCAGCACG	GCATGCCTGCAGGTCGACTCTAGA TGAAAGGTAGACAGCCTGAGAT
VdPKS17-inside	CAGCGGCTACGATGACGAGA	GGCGAGTTCCAACACCACCC
VdPKS17-outside	CTTCAAGATGCTGTCAGGTCTCT	CCGCCGACAAGTCCCATTCA
VdPKS18-up	GTCACCAGCCCCTGGGTTGAATTC CCTGCTGCTTGGTGAAACT	AATGCTCCTTCAATATCAGAATTC CATGAACATGAGGCTGGACTA
VdPKS18-down	CTCGGTACCCGGGGATCCTCTAGA TGTATGTCGTCAGCGAGGCG	GCATGCCTGCAGGTCGACTCTAGA GTGAGCGGACTGGCGTTGTG
VdPKS18-inside	GCCAAAGACGACGGCTACAT	ACGCCTACTGCCATCATTCC
VdPKS18-outside	ACTATACTCTCACATAGCGCGAC	GAAGACCTGAAGCACCGCACCC
VdPKS19-up	GTCACCAGCCCCTGGGTTGAATTC CAGTTCCGAGGTGGTTGC	AATGCTCCTTCAATATCAGAATTC GATCTTGTCCATGTTGTGCC
VdPKS19-down	CTCGGTACCCGGGGATCCTCTAGA ATCGGTGGTGCGAAGAAAC	GCATGCCTGCAGGTCGACTCTAGA TTGAGCGTATGGCGGAGAT
VdPKS19-inside	ACCCGGCTGATTACAAGCTCCC	GCCTCATAGACCTGCTCAAACCC
VdPKS19-outside	CAACTTGGAAGAGTATAGGCAGG	ACATTTGACGGTGTTGGGAG
VdPKS20-up	GTCACCAGCCCCTGGGTTGAATTC CTTCTACTATGCTTACGAGCTCTAG	AATGCTCCTTCAATATCAGAATTC TAGGCTCCGAGGTGGTCCATCAAG
VdPKS20-down	CTCGGTACCCGGGGATCCTCTAGA CTTCGACTACCACTCGCCCACC	GCATGCCTGCAGGTCGACTCTAGA TCACTCGCGGCATTCTCATCT
VdPKS20-inside	CAACGGCCACCAGGATGA	CCGAAGGACTCGCACAGG
VdPKS20-outside	ACTATAGGATTACTATAGCTAGG	GGCGACAGCATGTTGAGCTGC
VdPKS21-up	GTCACCAGCCCCTGGGTTGAATTC TGGTGTCGGTATGCTGTATG	AATGCTCCTTCAATATCAGAATTC TGTGCGTGTCTATGAGTTGC
VdPKS21-down	CTCGGTACCCGGGGATCCTCTAGA TGGACAGGAAATAACGCAAGT	GCATGCCTGCAGGTCGACTCTAGA AAGGGCTATACGAATCTTCAATC
VdPKS21-inside	GACGGGCAAGACGCTGACGA	CGAGTTGGCTGATAACACGAAGAGG
VdPKS21-outside	GCGAGTGGTAGTCGAAGCA	CCCGCAAATCGTAGTCATC
VdPKS22-up	GTCACCAGCCCCTGGGTTGAATTC AGAACGCCTCCTTGTCATA	AATGCTCCTTCAATATCAGAATTC CTTCGGGTCTCGGATAGTC
VdPKS22-down	CTCGGTACCCGGGGATCCTCTAGA GACGAGGACGAGGTCTGTG	GCATGCCTGCAGGTCGACTCTAGA TAACCGCCGTTGCTATTTT
VdPKS22-inside	GGCTCGTCATCGGTCGTTA	AGGGTTAGGTCCCATCTTGC
VdPKS22-outside	ATCTCTTGACGATCCTCTCATCG	GTACTAAACATATCACCGAACCTC
VdPKS23-up	GTCACCAGCCCCTGGGTTGAATTC CATTCCAGCACCCATTTAGC	AATGCTCCTTCAATATCAGAATTC CGGTTCACAAGCGGTAGTAGA
VdPKS23-down	CTCGGTACCCGGGGATCCTCTAGA ACAGCCAGAGCCGCAGAACC	GCATGCCTGCAGGTCGACTCTAGA CCGAGTGCCTTGTGCAGACC
VdPKS23-inside	ACATGCTAGTCAAGACGGTCAG	GTGGCAATCGTGTCAAGAAC
VdPKS23-outside	ATGCTGGTCCTGACTTATCTTGG	TGGCAGACGATGAACGAGGA
VdPKS24-up	GTCACCAGCCCCTGGGTTGAATTC GCGGAAGCGGAACTGGATGA	AATGCTCCTTCAATATCAGAATTC CTCGCCTGAGGGTTTGGGTT
VdPKS24-down	CTCGGTACCCGGGGATCCTCTAGA TCGGACTTGTGGACGGAACT	GCATGCCTGCAGGTCGACTCTAGA GCCTTGTCAAAGGTGGGAAT
VdPKS24-inside	CCAGAATAATAATGGCCGCTCACA	AAAGAACAAAGCCGACAAACGAGA
VdPKS24-outside	ATGAACCACGAGTAGTCGTAGCC	GCCAGTGTCGTGTGCTCACGAGG
VdPKS25-up	GTCACCAGCCCCTGGGTTGAATTC TAGCGTCCCGAGACACCAAT	AATGCTCCTTCAATATCAGAATTC GCCCGTGCTTTCATCAACAT
VdPKS25-down	CTCGGTACCCGGGGATCCTCTAGA CGGCATAGACGGATAGCAC	GCATGCCTGCAGGTCGACTCTAGA AGTAGGCGGTCAGCACGAT
VdPKS25-inside	GAGGTTCACGCAGACACGC	GGTAGTCGCAGCCATAGGGTA
VdPKS25-outside	TGAAGCAGCATGTGAGGAGCTGA	CATCTCGTCTGCCAGTTGAATCG
VdPKS26-up	GTCACCAGCCCCTGGGTTGAATTC AGCCGCTCATTCCGTTCCTA	AATGCTCCTTCAATATCAGAATTC CTCAATCCACCAGACGCCAC
VdPKS26-down	CTCGGTACCCGGGGATCCTCTAGA AAGAAGTGGCAGAATGGAATG	GCATGCCTGCAGGTCGACTCTAGA CCGTGGACGACTCGTTGAT
VdPKS26-inside	CAGGACCACGTCATCACCG	CAAGTAAATCTAAGCCCACTCACC
VdPKS26-outside	TGTCACTGCCGCACGATCCCT	CGCCCTTCCTCCCTTTATTTC
VdPKS27-up	GTCACCAGCCCCTGGGTTGAATTC GAAGGAAACACTAGCCATCACAA	AATGCTCCTTCAATATCAGAATTC AACACCACCGCCACTAAACC
VdPKS27-down	CTCGGTACCCGGGGATCCTCTAGA GATTGCGTCTGCCGTGTAG	GCATGCCTGCAGGTCGACTCTAGA TGATAGGCGTCCCACTTAGAT
VdPKS27-inside	CCTGCTCGGGACGTTGTTG	TGTTGGCGGGATGAGGTTCT
VdPKS27-outside	TAGTGCTCGGTCAATGAGGCAAT	GCGGACTTCGGCATAAGGAGAGT
VdPKS28-up	GTCACCAGCCCCTGGGTTGAATTC CTTCCGAATAGCCAAGGA	AATGCTCCTTCAATATCAGAATTC ACAGTGCGGTAAACGAGA
VdPKS28-down	CTCGGTACCCGGGGATCCTCTAGA TTCTGTTAGGCTGAAGTAGTCG	GCATGCCTGCAGGTCGACTCTAGA CGCTGTTCACCTCCAAGT
VdPKS28-inside	GCTCGCCAGAGGCTACAACG	TGAACCGCTTGATGCTCAGTAGAAC
VdPKS28-outside	GTCGTACAAGGTAATCGACCCAT	CCTCCGCTCATGAAGGTCTCGAT
VdPKS29-up	GTCACCAGCCCCTGGGTTGAATTC CGGGACGGTCTTCGTTTGAT	AATGCTCCTTCAATATCAGAATTC GTCTTGGTTCCGCCAGTGTAT
VdPKS29-down	CTCGGTACCCGGGGATCCTCTAGA CCCCAACATCTGGCGACGAA	GCATGCCTGCAGGTCGACTCTAGA CCAAGAAACGGGAGGCTGAAC
VdPKS29-inside	ACCTCGCCGATAAGATGCC	GCCGACTCGTTGGTGGACT
VdPKS29-outside	AAGCCGTTGCTCGACGAGGAGAT	GTCACCAGTCTGATGTCTAAGCT
VdPKS30-up	GTCACCAGCCCCTGGGTTGAATTC GCACGTTGATAATGGATTTG	AATGCTCCTTCAATATCAGAATTC TTGACCTGACGGAACCCTA
VdPKS30-down	CTCGGTACCCGGGGATCCTCTAGA GCGAAGTGTTGGTCAGAGGC	GCATGCCTGCAGGTCGACTCTAGA GACCGTCAGTCAACCACATTCT
VdPKS30-inside	GTAAGTGCCCAGCCCATCC	CCCAAGTCCCACAGCAGAAT
VdPKS30-outside	ATCGAGGATAATGGTATCGCGGT	TGCCCTCCGTCAGTCACTTATGA
Hyg	GCCCTTCCTCCCTTTATTTC	GATGTTGGCGACCTCGTATT	To amplify hygromycin B (hyg) resistance fragment
G418	GACTGGGCACAACAGACAA	ACCGTAAAGCACGAGGAAG	To amplify the genomycin (neo) resistance fragment
EC-PKS9	CACCAGCCCCTGGGTTGAATTC TTGGACATCAACCGCTCAG	ATGCCTGCAGGTCGACTCTAGA AGGGCTTCCTTGTGGCTAT	To amplify the VdPKS9 fragment with its own promoter and terminator
pYF11-PKS9	TTTCGTAGGAACCCAATCTTCAAA ATGACGGCCACGATGCGAGC	CACCACCCCGGTGAACAGCTCCTCGCCCTTGCTCAC TGGAATGGTACACACGATTTTGC	To construct the localization vector of VdPKS9 fusioned with GFP protein
DK-VdPKS1-up	CACACATTATTATGGAGAAACTCGAG AAATTATTACCGTCTGGCTCGTGT	CTTCAATATCAGTTAACGTCCTCGAG TTGAGCGACTGGTCTCCAAAGA	To construct a vector for superimposing knockout VdPKS1 in ΔVdPKS9 mutant
DK-VdPKS1-down	CCGTCACCAGCCCCTGGGTTGAATTC ACAAGAACACCACCCACTCC	CCGGGTACCGAGCTCGAATTC TACGAGCCTTTCCCTGTCG
OE-PKS9	TTCTACCCAAGCATCGATGAGCTC ATGACGGCCACGATGCGAGC	AGTAACGTTAAGTGGATCTCTAGA CTATGGAATGGTACACACGATTT	To construct the overexpression vector of VdPKS9
BcPKS9-CDS	TTCTACCCAAGCATCGATGAGCTC ATGTCTGAAACTATGCGAGCAG	AGTAACGTTAAGTGGATCTCTAGA CTAAGAAATTGTACAGATGATC	To clone VdPKS9 homologue from Botrytis cinerea
BcPKS9-in	CACAAGCTCCCAAAACTCT	TACCACTCATTACCCCCAA	To detect BcPKS9 in heterologous expression strains
CgPKS9-CDS	TTCTACCCAAGCATCGATGAGCTC ATGGCTTCAAAAATGAGAGCTG	AGTAACGTTAAGTGGATCTCTAGA TTAAGAGATGGTACAGATAATC	To clone VdPKS9 homologue from Colletotrichum gloeosporioides
CgPKS9-in	ATCAACCGCATGGACCAGA	CGGCGTGCCAGAGAACAGA	To detect CgPKS9 in heterologous expression strains
CfPKS9-CDS	TTCTACCCAAGCATCGATGAGCTC ATGAGAGCTGTCGACATCAAGG	AGTAACGTTAAGTGGATCTCTAGA TTAAGAGATGGTACAGATAATC	To clone VdPKS9 homologue from Colletotrichum fructicola
CfPKS9-in	ATCAACCGCATGGACCAGA	CGGCGTGCCAGAGAACAGA	To detect CfPKS9 in heterologous expression strains
GFP-in	GCTGAAGGGCATCGACTTCAAG	GATGGGGGTGTTCTGCTGGTA	To amplify the green fluorescent protein (gfp) fragment

## Sheet: Table S3
Table S3 Information of RT-qPCR primer pairs used in this study
Primer name	Sense Primer 5'-3'	Anti-sense Primer 5'-3'	Purpose
18S	CGGCTACCACATCCAAGGAA	TGTCACTACCTCCCCGTGTCA	Cotton internal reference gene for biomass detection
NbEF	AGGATACAACCCTGACAAGA	GTGGGACCAAAAGTAACAAC	Tobacco internal reference gene for biomass detection
VdEF	TGAGTTCGAGGCTGGTATCT	CACTTGGTGGTGTCCATCTT	V. dahliae internal reference gene for expression level and biomass detection
qVdPKS9	GGACCTTGTCGTGGACTTTATC	AACAGAATGGGCCTGATGTC	To detect the relative expression of VdPKS9
VdCmr1	TCAGGACCACCGTGGAACC	GGAAGAATCCCAGTCTACCGTATCG	The melanin biosynthesis related genes in V. dahliae
VDAG_00183	TATGTCCCTGGCGGCTTTAA	TGATCCACTCGCAGTCTTCA
qVdPKS1	CTCGTCCTGATCCGTATCCCA	TGTGAATTGAGGCAGGCATG
VdLac1	CGCCGTACTCCGATACAAAG	GTTTCCGCCAGCATTACC
Vayg1	CGAGAATGCCACATCACGAA	TCTGGACACGCCACCTACCT
VDAG_03393	AAAGGTGTTTGAGAGCGGAC	ATCTCCCTCTCCACAACAGC
VDAG_03665	TGGCATCAAGACAGACATGTA	ACAACGCGAGCGATGTCGAT
VDAG_00261	CTCCACGTACGATGTGAGTAAC	ACACCCTCGGGATAGGTAAA
VDH1	GTCTATTCATCTGGTTCCTCCCTA	CAAACCTCTTACAATGTTGACGC
VGB	CGGTGCCTGCGATGCTTT	GGAGGTGATGCCACAGAGGA	Signal pathway elements (VGB and VdPKAC1) and transcription factor (VdMsn2) mediating negative regulation of melanin biosynthesis
VdPKAC1	CCCTCACCGATTTCGACCTG	CTCGGCGGCATAAAACTTGG
VdMsn2	CTACGTCGTCCACTGCTATTG	GAGGTCTTCAAAGGAAGGAAGG
VdAtg1	TCTCCCAGCACCAGTAAGA	CATGGCCAAACGGGAAGATA	Autophagy related gene homologues in V. dahliae
VdAtg4	CGAACGAAACACGGAGATACA	CGTAAGCGAGAGAAGAAGAAGAG
VdAtg5	GCCGACACGTTCCTCAA	GCTTTGGAGAGGGACATGAT
VdAtg6	ACGCTCAACAAGACCGAATAG	CAGTATCTCGTGCAGCTTGT
VdAtg8	CAGAAGTACTCGGACCGTATTC	GGGCACCAGATACTTCTTCTT
VdAtg14	CATCACGGACCTTTCCTCAA	GATAATAGGACGCCAGCGATAG
VdIsw	CGATATCCTTCCTCGGGTATCT	GCGAACTCTCTCTTCCAGTTATC	DNA damage repair and chromatin remodeling related genes in V. dahliae
VdDpb4	CTCGCCACCCACGCAAACGAAC	TCTGGGCGTATTTCGCGAATTC
VDAG_00209	ATCCTCATCTCCCTGATGAT	TTGTTGTTGTGGAAACCCAC
VDAG_02445	ACAAGACCAGCCAATAACG	GTGTCCCCCAAAGTACCAT
VDAG_05568	CATGAAACCAGAGGAAGCAG	AATGTCGTCCCCGGGACAGT
VDAG_06865	GACGATCTCCAATCCTGC	TAGTCCCATTTCCCCACT
VDAG_08641	CTGAAGAGTTTGGTGGGGT	TGATGGTTGGACGGTGACA
VDAG_10264	TCACACGTTTGTCGGAATTG	GACTGAAGCGTATGGAGCC
VDAG_09041	TATGCTCCCCCGTCTAAAA	GGATCATGACCAGCGCTAT
Cg18S/Cf18S	GTGAGGCCCTCAAAGGTAGTGG	GGATCCCAGTGCGAGACGT	C. gloeosporioides and C. fructicola internal reference gene for expression level detection
BcTub	ACCGTTCCAGAGTTGACTCAA	GCAAGAAAGCCTTTCTTCTGA	B. cinerea internal reference gene for expression level detection
BcPKS9	CTCTATCGCCGGTATTCAACTC	CTGCTGTGGCTCCTAATGTAT	To detect the relative expression level of PKS9 homologue in B. cinerea
CgPKS9	GGAGGAGTACATTCCGCATTT	TCTTGCCCGAGTTCTTGTTC	To detect the relative expression level of PKS9 homologue in C. gloeosporioides
CfPKS9	CGATCGAGTCCTTTGGAGATG	TGCTGTTGACGGCAATGTA	To detect the relative expression level of PKS9 homologue in C. fructicola

## Sheet: Table S4
Table S4 Information of differentially expressed genes (DEGs) for comparative transcriptome analysis
Vd991	Vd991	Vd991	DEGs	PKS in this study	GO:0005886|plasma membrane	GO:0071944|cell periphery	GO:0050794|regulation of cellular process	GO:0016043|cellular component organization	GO:0050789|regulation of biological process	GO:0055114|oxidation-reduction process	GO:0016491 | oxidoreductase activity	log2FoldChange(T86/CK)	Melanin Biosynthesis
VEDA_00013	13	1	1	0	0	0	0	0	0	0	0	-1.12179	0
VEDA_00019	19	1	1	0	0	0	0	0	0	0	0	2.14175	0
VEDA_00023	23	1	1	0	0	0	0	0	0	0	0	-1.94922	0
VEDA_00024	24	1	1	0	0	0	0	0	0	0	0	-1.02679	0
VEDA_00028	28	1	1	0	0	0	0	0	0	0	0	1.28562	0
VEDA_00045	45	1	1	0	0	0	0	0	0	0	0	1.58073	0
VEDA_00081	81	1	1	0	0	0	0	0	0	0	0	1.14385	0
VEDA_00082	82	1	1	0	1	1	0	0	0	0	0	1.04635	0
VEDA_00083	83	1	1	0	0	0	0	0	0	1	1	1.17312	0
VEDA_00123	123	1	1	0	0	0	0	0	0	0	0	1.01103	0
VEDA_00131	131	1	1	0	0	0	0	0	0	0	0	1.4365	0
VEDA_00141	141	1	1	0	0	0	0	0	0	0	0	1.1	0
VEDA_00142	142	1	1	0	0	0	0	0	0	0	0	1.0127	0
VEDA_00149	149	1	1	0	0	0	0	0	0	0	0	-1.41909	0
VEDA_00158	158	1	1	0	0	0	0	0	0	0	0	1.5435	0
VEDA_00165	165	1	1	0	0	0	0	0	0	0	0	-2.29564	0
VEDA_00175	175	1	1	0	0	0	1	1	1	0	0	-8.30232	0
VEDA_00189	189	1	1	0	0	0	0	0	0	0	0	1.16259	0
VEDA_00195	195	1	1	0	0	0	0	1	0	0	0	1.10242	0
VEDA_00196	196	1	1	0	0	0	0	0	0	0	0	4.52746	0
VEDA_00199	199	1	1	0	0	0	0	0	0	0	0	-10.4328	0
VEDA_00206	206	1	1	0	0	0	0	0	0	0	0	-1.24158	0
VEDA_00207	207	1	1	0	0	0	0	1	0	0	0	-1.02891	0
VEDA_00213	213	1	1	0	0	0	0	0	0	0	1	1.25497	0
VEDA_00214	214	1	1	0	0	0	0	0	0	0	0	-6.9347	0
VEDA_00232	232	1	1	0	0	0	0	0	0	0	0	1.53068	0
VEDA_00233	233	1	1	0	0	0	0	0	0	0	1	1.56195	0
VEDA_00234	234	1	1	0	0	0	0	0	0	0	0	1.30249	0
VEDA_00246	246	1	1	0	0	0	0	0	0	0	0	-1.26271	0
VEDA_00253	253	1	1	0	0	0	0	0	0	0	0	-2.28573	0
VEDA_00264	264	1	1	0	0	0	0	0	0	0	0	-6.72614	0
VEDA_00274	274	1	1	0	0	0	1	0	1	0	0	-1.10193	0
VEDA_00279	279	1	1	0	0	0	0	0	0	0	0	-1.63391	0
VEDA_00281	281	1	1	0	0	0	0	0	0	0	0	1.01828	0
VEDA_00307	307	1	1	0	0	0	0	0	0	0	0	1.47278	0
VEDA_00310	310	1	1	0	0	0	0	0	0	0	0	2.02859	0
VEDA_00316	316	1	1	0	0	0	0	0	0	1	1	-10.5232	0
VEDA_00317	317	1	1	0	0	0	0	0	0	0	0	1.10947	0
VEDA_00325	325	1	1	0	0	0	0	0	0	0	0	1.21327	0
VEDA_00327	327	1	1	0	0	0	0	0	0	0	0	1.66314	0
VEDA_00338	338	1	1	0	0	0	0	0	0	1	1	1.02711	0
VEDA_00339	339	1	1	0	1	1	0	0	0	0	0	1.65672	0
VEDA_00352	352	1	1	0	0	0	0	0	0	0	0	-1.3941	0
VEDA_00368	368	1	1	0	0	0	0	0	0	0	0	1.01774	0
VEDA_00378	378	1	1	0	0	0	0	0	0	0	1	-2.02277	0
VEDA_00395	395	1	1	0	0	0	0	0	0	0	0	1.07212	0
VEDA_00396	396	1	1	0	0	0	0	0	0	0	0	1.98617	0
VEDA_00406	406	1	1	0	0	0	0	0	0	0	0	-1.66163	0
VEDA_00419	419	1	1	0	0	0	0	0	0	0	0	1.06173	0
VEDA_00421	421	1	1	0	0	0	0	1	0	0	0	-7.2168	0
VEDA_00432	432	1	1	0	1	1	0	0	0	0	0	1.09504	0
VEDA_00436	436	1	1	0	0	0	0	0	0	0	0	1.94947	0
VEDA_00438	438	1	1	0	0	0	0	0	0	0	0	-1.4831	0
VEDA_00444	444	1	1	0	0	0	0	0	0	0	0	1.55535	0
VEDA_00445	445	1	1	0	0	0	0	0	0	0	0	1.39165	0
VEDA_00446	446	1	1	0	0	0	0	0	0	0	0	1.53699	0
VEDA_00447	447	1	1	0	0	0	0	0	0	0	1	1.07963	0
VEDA_00467	467	1	1	0	0	0	0	0	0	0	0	2.82442	0
VEDA_00473	473	1	1	0	0	0	0	0	0	1	1	3.53443	0
VEDA_00503	503	1	1	0	0	0	0	0	0	0	0	-1.06508	0
VEDA_00513	513	1	1	0	0	0	0	0	0	0	0	-2.69299	0
VEDA_00526	526	1	1	0	0	0	0	0	0	0	0	-1.23681	0
VEDA_00530	530	1	1	0	0	0	0	0	0	0	0	1.22348	0
VEDA_00548	548	1	1	0	0	0	0	1	0	0	0	1.41853	0
VEDA_00552	552	1	1	0	0	0	0	0	0	0	0	-1.63622	0
VEDA_00554	554	1	1	0	0	0	0	0	0	0	0	1.42657	0
VEDA_00559	559	1	1	0	0	0	0	0	0	0	0	1.89079	0
VEDA_00565	565	1	1	0	0	0	0	0	0	0	0	-5.96863	0
VEDA_00575	575	1	1	0	0	0	0	0	0	1	1	1.69219	0
VEDA_00586	586	1	1	0	0	0	0	0	0	0	0	-3.90524	0
VEDA_00601	601	1	1	0	1	1	0	0	0	0	0	1.31706	0
VEDA_00608	608	1	1	0	1	1	0	0	0	0	0	1.32364	0
VEDA_00636	636	1	1	0	0	0	0	0	0	0	0	1.43493	0
VEDA_00652	652	1	1	0	0	0	0	0	0	0	0	-4.66987	0
VEDA_00663	663	1	1	0	0	0	0	0	0	0	0	1.01529	0
VEDA_00664	664	1	1	0	0	0	0	0	0	0	0	1.20196	0
VEDA_00665	665	1	1	0	0	0	0	0	0	0	0	2.13889	0
VEDA_00681	681	1	1	0	0	0	0	1	0	0	0	-1.15026	0
VEDA_00696	696	1	1	0	0	0	0	0	0	0	0	1.16791	0
VEDA_00698	698	1	1	0	0	0	0	0	0	0	0	1.44614	0
VEDA_00699	699	1	1	0	0	0	0	0	0	0	0	1.51595	0
VEDA_00702	702	1	1	0	0	0	0	0	0	0	0	2.03218	0
VEDA_00714	714	1	1	0	0	0	0	0	0	0	0	1.93453	0
VEDA_00731	731	1	1	0	0	0	0	0	0	0	0	1.64727	0
VEDA_00733	733	1	1	0	0	0	0	0	0	0	0	-1.46691	0
VEDA_00735	735	1	1	0	0	0	0	0	0	0	0	1.47703	0
VEDA_00754	754	1	1	0	0	0	0	0	0	0	0	1.44647	0
VEDA_00755	755	1	1	0	0	0	0	0	0	0	0	2.23053	0
VEDA_00756	756	1	1	0	0	0	0	0	0	0	0	2.19026	0
VEDA_00761	761	1	1	0	0	0	0	0	0	0	0	-5.96002	0
VEDA_00771	771	1	1	0	0	0	0	0	0	0	0	1.00478	0
VEDA_00772	772	1	1	0	0	0	0	0	0	0	0	1.0603	0
VEDA_00781	781	1	1	0	0	0	0	0	0	0	0	1.04143	0
VEDA_00782	782	1	1	0	0	0	0	0	0	0	0	3.29584	0
VEDA_00785	785	1	1	0	0	0	0	0	0	0	0	1.2768	0
VEDA_00787	787	1	1	0	0	0	0	0	0	0	0	1.7977	0
VEDA_00791	791	1	1	0	0	0	0	0	0	0	0	1.11977	0
VEDA_00794	794	1	1	0	0	0	0	0	0	0	0	1.5304	0
VEDA_00802	802	1	1	0	0	0	0	0	0	0	0	-1.0227	0
VEDA_00805	805	1	1	0	0	0	0	0	0	0	0	1.02848	0
VEDA_00811	811	1	1	0	0	0	0	0	0	0	0	-1.40311	0
VEDA_00826	826	1	1	0	0	0	0	0	0	0	0	1.51099	0
VEDA_00833	833	1	1	0	0	0	0	0	0	1	1	3.60179	0
VEDA_00841	841	1	1	0	0	0	0	0	0	1	1	1.14996	0
VEDA_00844	844	1	1	0	0	0	0	0	0	0	0	1.4738	0
VEDA_00854	854	1	1	0	0	0	0	0	0	0	0	1.86672	0
VEDA_00855	855	1	1	0	0	0	0	0	0	0	0	1.91245	0
VEDA_00863	863	1	1	0	0	0	0	0	0	0	0	5.36332	0
VEDA_00868	868	1	1	0	0	0	0	0	0	1	1	1.55753	0
VEDA_00887	887	1	1	0	0	0	0	0	0	0	0	-1.28447	0
VEDA_00890	890	1	1	0	0	0	0	0	0	0	0	1.86638	0
VEDA_00901	901	1	1	0	0	0	0	0	0	0	0	1.09158	0
VEDA_00904	904	1	1	0	0	0	0	0	0	0	0	1.52994	0
VEDA_00934	934	1	1	0	0	0	0	0	0	0	0	1.1335	0
VEDA_00948	948	1	1	0	0	0	0	0	0	0	0	1.1907	0
VEDA_00949	949	1	1	0	0	0	0	0	0	0	0	1.61367	0
VEDA_00950	950	1	1	0	0	0	0	0	0	0	0	1.48067	0
VEDA_00952	952	1	1	0	0	0	0	1	0	0	0	1.06679	0
VEDA_00953	953	1	1	0	0	0	0	1	0	0	0	-1.12196	0
VEDA_00963	963	1	1	0	0	0	0	0	0	0	0	1.16274	0
VEDA_00964	964	1	1	0	0	0	0	0	0	0	0	-2.40122	0
VEDA_00971	971	1	1	0	0	0	0	0	0	0	0	-1.35743	0
VEDA_00973	973	1	1	0	0	0	0	1	0	0	0	-1.15696	0
VEDA_00975	975	1	1	0	0	0	0	0	0	0	0	1.05674	0
VEDA_00977	977	1	1	0	0	0	0	0	0	1	1	-3.14489	0
VEDA_00985	985	1	1	0	0	0	1	0	1	0	0	1.27491	0
VEDA_00992	992	1	1	0	0	0	0	0	0	1	1	1.40358	0
VEDA_00993	993	1	1	0	0	0	0	0	0	0	0	-2.30013	0
VEDA_00999	999	1	1	0	0	0	0	0	0	0	0	-1.60621	0
VEDA_01017	1017	1	1	0	0	0	0	0	0	0	0	-1.29939	0
VEDA_01020	1020	1	1	0	0	0	0	0	0	0	0	-1.68859	0
VEDA_01044	1044	1	1	0	0	0	0	0	0	0	0	-1.27786	0
VEDA_01051	1051	1	1	0	0	0	0	0	0	0	0	1.39562	0
VEDA_01078	1078	1	1	0	0	0	0	0	0	0	0	1.3162	0
VEDA_01098	1098	1	1	0	0	0	0	0	0	0	0	-1.086	0
VEDA_01102	1102	1	1	0	0	0	0	0	0	0	0	1.05544	0
VEDA_01109	1109	1	1	0	0	0	0	0	0	1	1	-1.14575	0
VEDA_01118	1118	1	1	0	0	0	0	0	0	0	0	-5.89486	0
VEDA_01120	1120	1	1	0	0	0	0	0	0	1	1	-1.16796	0
VEDA_01145	1145	1	1	0	0	0	0	0	0	0	0	4.5911	0
VEDA_01152	1152	1	1	0	0	0	0	0	0	1	1	1.31355	0
VEDA_01163	1163	1	1	0	0	0	0	1	0	0	0	-8.01372	0
VEDA_01176	1176	1	1	0	0	0	0	0	0	0	0	2.28231	0
VEDA_01179	1179	1	1	0	0	0	0	0	0	0	0	1.45891	0
VEDA_01181	1181	1	1	0	0	0	0	0	0	1	1	-1.35477	0
VEDA_01184	1184	1	1	0	0	0	0	0	0	0	0	1.01132	0
VEDA_01186	1186	1	1	0	1	1	0	0	0	0	0	2.60673	0
VEDA_01194	1194	1	1	0	0	0	0	0	0	0	0	-1.15588	0
VEDA_01200	1200	1	1	0	0	0	0	0	0	0	0	-2.00657	0
VEDA_01201	1201	1	1	0	0	0	0	0	0	1	1	-1.00274	0
VEDA_01202	1202	1	1	0	0	0	0	0	0	0	0	1.27525	0
VEDA_01204	1204	1	1	0	0	0	0	0	0	0	0	-2.29703	0
VEDA_01216	1216	1	1	0	0	0	0	0	0	0	0	1.13255	0
VEDA_01217	1217	1	1	0	0	0	0	0	0	0	0	2.67138	0
VEDA_01226	1226	1	1	0	0	0	0	0	0	0	0	2.05587	0
VEDA_01240	1240	1	1	0	0	0	0	0	0	0	0	1.0577	0
VEDA_01252	1252	1	1	0	0	0	0	0	0	0	0	-1.51262	0
VEDA_01255	1255	1	1	0	1	1	0	0	0	0	0	1.02997	0
VEDA_01257	1257	1	1	0	0	0	0	0	0	0	0	4.22574	0
VEDA_01258	1258	1	1	0	0	0	0	0	0	1	1	4.01163	0
VEDA_01259	1259	1	1	0	0	0	0	0	0	0	0	3.69226	0
VEDA_01261	1261	1	1	0	0	0	0	0	0	0	0	3.04471	0
VEDA_01262	1262	1	1	1	0	0	0	0	0	0	0	1.40873	0
VEDA_01288	1288	1	1	0	0	0	0	0	0	0	0	2.91251	0
VEDA_01291	1291	1	1	0	0	0	0	0	0	0	0	1.13579	0
VEDA_01304	1304	1	1	0	0	0	0	0	0	0	0	2.23743	0
VEDA_01310	1310	1	1	0	0	0	0	0	0	1	0	-2.99299	0
VEDA_01312	1312	1	1	0	0	0	0	0	0	1	1	-2.34341	0
VEDA_01313	1313	1	1	0	0	0	0	0	0	0	0	-1.10897	0
VEDA_01315	1315	1	1	0	0	0	0	0	0	0	0	1.69949	0
VEDA_01321	1321	1	1	0	0	0	0	0	0	0	0	1.43429	0
VEDA_01344	1344	1	1	0	0	0	0	0	1	0	0	-1.26017	0
VEDA_01351	1351	1	1	0	0	0	0	0	0	0	0	3.16061	0
VEDA_01352	1352	1	1	0	1	1	0	0	0	0	0	-2.92328	0
VEDA_01356	1356	1	1	0	0	0	0	0	0	0	0	1.22684	0
VEDA_01363	1363	1	1	0	0	0	0	0	0	0	0	1.15974	0
VEDA_01369	1369	1	1	0	0	0	0	0	0	0	0	3.50362	0
VEDA_01371	1371	1	1	0	1	1	0	0	0	0	0	1.97095	0
VEDA_01374	1374	1	1	0	0	0	0	0	0	0	0	1.25051	0
VEDA_01381	1381	1	1	0	0	0	0	0	0	0	0	-1.36238	0
VEDA_01382	1382	1	1	0	0	0	0	0	0	0	0	1.54428	0
VEDA_01393	1393	1	1	0	0	0	0	0	0	1	1	-1.18094	0
VEDA_01403	1403	1	1	0	0	0	0	0	0	0	0	-1.12356	0
VEDA_01406	1406	1	1	0	0	0	0	0	0	1	1	1.05753	0
VEDA_01408	1408	1	1	0	0	0	0	0	0	0	0	1.18784	0
VEDA_01409	1409	1	1	0	0	0	0	0	0	0	0	1.09834	0
VEDA_01412	1412	1	1	0	0	0	0	0	0	1	1	1.30479	0
VEDA_01430	1430	1	1	0	0	0	0	0	0	0	0	-2.0434	0
VEDA_01438	1438	1	1	0	0	0	0	0	0	0	0	2.34606	0
VEDA_01439	1439	1	1	0	0	0	0	0	0	0	0	1.7669	0
VEDA_01455	1455	1	1	0	0	0	0	0	0	0	0	1.58043	0
VEDA_01460	1460	1	1	0	0	0	0	0	0	0	0	-1.01067	0
VEDA_01463	1463	1	1	0	0	0	0	0	0	0	0	1.07504	0
VEDA_01480	1480	1	1	0	0	0	0	0	0	0	0	3.40417	0
VEDA_01501	1501	1	1	0	0	0	0	0	0	0	0	9.9253	0
VEDA_01508	1508	1	1	0	0	0	0	0	0	0	0	3.10387	0
VEDA_01509	1509	1	1	0	0	0	0	0	0	0	0	1.37144	0
VEDA_01511	1511	1	1	0	0	0	0	0	0	0	0	1.4615	0
VEDA_01512	1512	1	1	0	0	0	0	0	0	0	0	2.25334	0
VEDA_01518	1518	1	1	0	0	0	0	0	0	0	0	-1.12134	0
VEDA_01521	1521	1	1	0	0	0	0	0	0	0	0	1.48599	0
VEDA_01523	1523	1	1	0	0	0	0	0	0	1	1	-1.48981	0
VEDA_01526	1526	1	1	0	0	0	0	0	0	0	0	2.65168	0
VEDA_01528	1528	1	1	0	0	0	0	0	0	0	0	8.97881	0
VEDA_01548	1548	1	1	0	0	0	0	0	0	0	0	1.20351	0
VEDA_01552	1552	1	1	0	0	0	0	0	0	0	0	1.87913	0
VEDA_01553	1553	1	1	0	0	0	0	0	0	1	1	1.90675	0
VEDA_01558	1558	1	1	0	0	0	1	0	1	0	0	-10.6746	0
VEDA_01560	1560	1	1	0	0	0	0	0	0	0	0	1.5344	0
VEDA_01563	1563	1	1	0	0	0	0	0	0	0	0	2.63125	0
VEDA_01590	1590	1	1	0	1	1	0	0	0	0	0	1.09431	0
VEDA_01592	1592	1	1	0	0	0	1	0	1	0	0	2.03023	0
VEDA_01606	1606	1	1	0	0	0	0	0	0	0	0	1.11185	0
VEDA_01610	1610	1	1	0	0	0	0	0	0	0	0	1.38514	0
VEDA_01617	1617	1	1	0	0	0	0	0	0	0	0	-1.22187	0
VEDA_01618	1618	1	1	0	0	0	0	0	0	0	0	-1.58128	0
VEDA_01643	1643	1	1	0	0	0	0	0	0	0	0	1.80888	0
VEDA_01692	1692	1	1	0	0	0	0	0	0	0	0	-2.31602	0
VEDA_01698	1698	1	1	0	0	0	0	0	0	1	1	-1.72789	0
VEDA_01699	1699	1	1	0	0	0	0	0	0	0	0	1.06312	0
VEDA_01702	1702	1	1	0	0	0	0	0	0	0	0	1.55372	0
VEDA_01708	1708	1	1	0	0	0	0	0	0	0	0	-1.18832	0
VEDA_01722	1722	1	1	0	0	0	0	0	0	0	0	1.43635	0
VEDA_01731	1731	1	1	0	0	0	0	0	0	0	0	1.58679	0
VEDA_01733	1733	1	1	0	0	0	0	0	0	1	1	-1.18542	0
VEDA_01748	1748	1	1	0	0	0	0	0	0	0	0	-1.38645	0
VEDA_01750	1750	1	1	0	0	0	0	0	0	0	0	1.20315	0
VEDA_01751	1751	1	1	0	0	0	0	0	0	0	0	1.13788	0
VEDA_01759	1759	1	1	0	1	1	0	0	0	0	0	1.23441	0
VEDA_01760	1760	1	1	0	0	0	1	0	1	0	0	1.23957	0
VEDA_01783	1783	1	1	0	0	0	0	0	0	0	0	1.46797	0
VEDA_01817	1817	1	1	0	0	0	0	0	0	0	0	1.09323	0
VEDA_01830	1830	1	1	0	0	0	0	0	0	0	0	1.10829	0
VEDA_01839	1839	1	1	0	0	0	0	0	0	0	0	-1.06473	0
VEDA_01841	1841	1	1	0	0	0	0	0	0	0	0	-1.16254	0
VEDA_01845	1845	1	1	0	0	0	0	0	0	1	1	1.08886	0
VEDA_01866	1866	1	1	0	0	0	0	0	0	0	0	4.39024	0
VEDA_01867	1867	1	1	0	0	0	0	0	0	0	0	1.77984	0
VEDA_01872	1872	1	1	0	0	0	0	0	0	0	0	-8.11047	0
VEDA_01890	1890	1	1	0	0	0	0	0	0	0	0	3.38853	0
VEDA_01902	1902	1	1	0	0	0	0	0	0	0	0	1.12116	0
VEDA_01904	1904	1	1	0	0	0	0	0	0	0	0	1.00555	0
VEDA_01905	1905	1	1	0	0	0	0	0	0	0	0	1.04215	0
VEDA_01909	1909	1	1	0	1	1	0	0	0	0	0	1.7838	0
VEDA_01916	1916	1	1	0	0	0	0	0	0	1	1	1.81707	0
VEDA_01919	1919	1	1	0	0	0	0	0	0	1	1	1.07994	0
VEDA_01943	1943	1	1	0	0	0	0	0	0	0	0	1.01354	0
VEDA_01948	1948	1	1	0	0	0	0	0	0	0	0	1.69162	0
VEDA_01968	1968	1	1	0	0	0	1	0	1	0	0	1.64316	1
VEDA_01969	1969	1	1	0	0	0	1	0	1	0	0	1.20883	1
VEDA_01970	1970	1	1	0	0	0	0	0	0	0	0	2.94923	1
VEDA_01971	1971	1	1	1	0	0	0	0	0	0	0	2.33826	1
VEDA_01972	1972	1	1	0	0	0	0	0	0	1	1	4.13382	1
VEDA_01977	1977	1	1	0	0	0	0	0	0	0	1	4.09634	1
VEDA_01999	1999	1	1	0	0	0	0	0	0	0	0	-7.0905	0
VEDA_02001	2001	1	1	0	0	0	0	0	0	0	0	4.01905	0
VEDA_02002	2002	1	1	0	0	0	0	0	0	0	0	-8.45609	0
VEDA_02003	2003	1	1	0	0	0	0	0	0	0	0	1.01124	0
VEDA_02011	2011	1	1	0	0	0	0	0	0	0	0	1.48354	0
VEDA_02016	2016	1	1	0	0	0	0	0	0	0	0	-1.36468	0
VEDA_02042	2042	1	1	0	0	0	0	0	0	0	0	1.45466	0
VEDA_02044	2044	1	1	0	0	0	0	0	0	0	0	1.56209	0
VEDA_02046	2046	1	1	0	0	0	0	0	0	0	0	1.3693	0
VEDA_02049	2049	1	1	0	0	0	0	0	0	0	0	1.40631	0
VEDA_02051	2051	1	1	0	0	0	0	1	0	0	0	1.93622	0
VEDA_02052	2052	1	1	0	0	0	0	0	0	0	0	1.47862	0
VEDA_02063	2063	1	1	0	0	0	0	0	0	0	0	1.19589	0
VEDA_02066	2066	1	1	0	0	0	0	0	0	0	0	2.44826	0
VEDA_02074	2074	1	1	0	0	0	0	0	0	0	0	1.38746	0
VEDA_02092	2092	1	1	0	0	0	0	0	0	0	0	-1.06821	0
VEDA_02099	2099	1	1	0	0	0	0	1	0	0	0	-9.31181	0
VEDA_02106	2106	1	1	0	0	0	0	0	0	0	0	-1.41434	0
VEDA_02107	2107	1	1	0	0	0	0	0	0	0	0	-1.06818	0
VEDA_02121	2121	1	1	0	0	0	0	0	0	0	0	-1.05934	0
VEDA_02124	2124	1	1	0	0	0	0	0	0	0	0	1.59682	0
VEDA_02141	2141	1	1	0	0	0	0	0	0	0	0	1.61643	0
VEDA_02147	2147	1	1	0	0	0	0	0	0	0	0	-1.87142	0
VEDA_02148	2148	1	1	0	0	0	0	0	0	0	0	-1.32679	0
VEDA_02158	2158	1	1	0	0	0	0	0	0	0	0	3.82764	0
VEDA_02163	2163	1	1	0	0	0	1	0	1	0	0	1.13254	0
VEDA_02183	2183	1	1	0	0	0	0	0	0	0	0	-3.35095	0
VEDA_02186	2186	1	1	1	0	0	0	0	0	1	1	-4.94544	0
VEDA_02187	2187	1	1	0	0	0	0	0	0	0	0	-3.4204	0
VEDA_02195	2195	1	1	0	0	0	0	0	0	0	0	-4.62099	0
VEDA_02201	2201	1	1	0	0	0	0	0	0	1	1	-1.06263	0
VEDA_02203	2203	1	1	0	0	0	0	0	0	0	0	3.21696	0
VEDA_02217	2217	1	1	0	0	0	0	0	0	0	0	1.0613	0
VEDA_02221	2221	1	1	0	0	0	0	0	0	0	0	1.64305	0
VEDA_02224	2224	1	1	0	0	0	0	0	0	1	1	-1.17397	0
VEDA_02227	2227	1	1	0	0	0	0	0	0	0	0	1.07392	0
VEDA_02229	2229	1	1	0	0	0	0	0	0	0	0	2.68826	0
VEDA_02233	2233	1	1	0	0	0	0	0	0	0	0	-1.95693	0
VEDA_02238	2238	1	1	0	0	0	0	0	0	0	0	1.67833	0
VEDA_02249	2249	1	1	0	0	0	0	0	0	0	0	1.76017	0
VEDA_02250	2250	1	1	0	1	1	0	0	0	0	0	1.66816	0
VEDA_02251	2251	1	1	0	0	0	0	0	0	0	0	2.26325	0
VEDA_02255	2255	1	1	0	0	0	0	0	0	0	0	1.27861	0
VEDA_02256	2256	1	1	0	0	0	0	0	0	0	0	-1.04866	0
VEDA_02297	2297	1	1	0	0	0	0	0	0	0	0	1.80355	0
VEDA_02327	2327	1	1	0	0	0	0	0	0	1	1	-1.09512	0
VEDA_02330	2330	1	1	0	0	0	0	0	0	0	0	1.13846	0
VEDA_02338	2338	1	1	0	0	0	0	0	0	0	0	1.04874	0
VEDA_02339	2339	1	1	0	0	0	0	0	0	1	1	12.0111	0
VEDA_02343	2343	1	1	0	0	0	0	0	0	0	0	1.16287	0
VEDA_02355	2355	1	1	0	0	0	0	0	0	0	0	1.28382	0
VEDA_02356	2356	1	1	0	0	0	0	0	0	0	0	1.74356	0
VEDA_02357	2357	1	1	0	0	0	0	0	0	0	0	1.59471	0
VEDA_02360	2360	1	1	0	0	0	0	0	0	0	0	-2.38955	0
VEDA_02366	2366	1	1	0	0	0	0	0	0	0	0	2.31098	0
VEDA_02367	2367	1	1	0	0	0	0	0	0	0	0	-1.76907	0
VEDA_02368	2368	1	1	0	0	0	0	0	0	0	0	3.01378	0
VEDA_02370	2370	1	1	0	0	0	0	0	0	0	0	-1.86059	0
VEDA_02376	2376	1	1	0	0	0	0	0	0	1	0	1.50477	0
VEDA_02395	2395	1	1	0	0	0	0	0	0	0	0	1.32426	0
VEDA_02408	2408	1	1	0	0	0	0	0	0	0	0	-1.06655	0
VEDA_02413	2413	1	1	0	0	0	0	0	0	0	0	1.1199	0
VEDA_02415	2415	1	1	0	0	0	0	0	0	0	0	1.28638	0
VEDA_02425	2425	1	1	0	0	0	0	0	0	0	0	-1.68931	0
VEDA_02435	2435	1	1	0	0	0	0	0	0	0	0	-3.15825	0
VEDA_02437	2437	1	1	0	0	0	0	0	0	0	0	-2.37545	0
VEDA_02452	2452	1	1	0	0	0	0	0	0	0	0	2.27877	0
VEDA_02475	2475	1	1	0	1	1	0	0	0	0	0	4.16349	0
VEDA_02478	2478	1	1	0	0	0	0	0	0	0	0	-3.59059	0
VEDA_02488	2488	1	1	0	0	0	0	0	0	0	0	1.3096	0
VEDA_02489	2489	1	1	1	0	0	0	0	0	1	1	1.007	0
VEDA_02505	2505	1	1	0	1	1	0	0	0	0	0	-1.46289	0
VEDA_02510	2510	1	1	0	0	0	0	0	0	0	0	3.21249	0
VEDA_02512	2512	1	1	0	0	0	1	0	1	0	0	-1.68181	0
VEDA_02514	2514	1	1	0	0	0	0	0	0	0	0	-1.24485	0
VEDA_02517	2517	1	1	0	0	0	0	0	0	0	0	1.5336	0
VEDA_02518	2518	1	1	0	0	0	0	0	0	0	0	-1.18879	0
VEDA_02523	2523	1	1	0	0	0	0	0	0	0	0	2.7703	0
VEDA_02524	2524	1	1	0	0	0	0	0	0	0	0	2.96124	0
VEDA_02525	2525	1	1	0	0	0	0	0	0	0	0	1.5499	0
VEDA_02528	2528	1	1	0	0	0	0	0	0	0	0	1.20799	0
VEDA_02529	2529	1	1	0	0	0	0	0	0	0	0	-1.19364	0
VEDA_02530	2530	1	1	0	0	0	0	0	0	0	0	2.75539	0
VEDA_02531	2531	1	1	0	0	0	0	0	0	0	0	1.65013	0
VEDA_02547	2547	1	1	0	0	0	0	0	0	0	0	1.83715	0
VEDA_02558	2558	1	1	0	0	0	0	0	0	1	1	1.29083	0
VEDA_02564	2564	1	1	0	0	0	0	0	0	0	0	1.9442	0
VEDA_02565	2565	1	1	0	0	0	0	0	0	0	0	3.02298	0
VEDA_02573	2573	1	1	0	0	0	0	0	0	0	0	1.52739	0
VEDA_02574	2574	1	1	0	0	0	0	0	0	0	0	1.52877	0
VEDA_02575	2575	1	1	0	0	0	0	0	0	0	0	1.49238	0
VEDA_02579	2579	1	1	0	0	0	0	0	0	0	0	2.09486	0
VEDA_02581	2581	1	1	0	0	0	0	0	0	0	0	3.59605	0
VEDA_02587	2587	1	1	0	1	1	0	0	0	0	0	1.68025	0
VEDA_02595	2595	1	1	0	0	0	0	0	0	0	0	1.61008	0
VEDA_02596	2596	1	1	0	0	0	0	0	0	0	0	-1.17275	0
VEDA_02597	2597	1	1	0	0	0	0	0	0	0	0	-4.74314	0
VEDA_02599	2599	1	1	0	0	0	0	0	0	0	0	3.60999	0
VEDA_02603	2603	1	1	0	0	0	0	0	0	1	1	-5.19101	0
VEDA_02604	2604	1	1	0	0	0	0	0	0	0	0	-5.6511	0
VEDA_02605	2605	1	1	0	0	0	0	0	0	0	0	-4.7795	0
VEDA_02606	2606	1	1	0	0	0	0	0	0	0	0	-5.06616	0
VEDA_02607	2607	1	1	0	0	0	0	0	0	0	0	-3.80502	0
VEDA_02608	2608	1	1	0	0	0	0	0	0	0	0	-5.47085	0
VEDA_02609	2609	1	1	0	0	0	0	0	0	0	0	-5.89941	0
VEDA_02610	2610	1	1	1	1	1	0	0	0	0	0	-5.47955	0
VEDA_02646	2646	1	1	0	0	0	0	0	0	0	0	-1.12452	0
VEDA_02663	2663	1	1	0	0	0	0	0	0	0	0	1.1681	0
VEDA_02683	2683	1	1	0	0	0	0	0	0	0	0	-1.15609	0
VEDA_02684	2684	1	1	0	0	0	0	0	0	0	0	1.32809	0
VEDA_02689	2689	1	1	0	0	0	0	0	0	0	0	1.16244	0
VEDA_02692	2692	1	1	0	0	0	1	1	1	0	0	1.39656	0
VEDA_02714	2714	1	1	0	0	0	0	0	0	0	0	-1.10447	0
VEDA_02722	2722	1	1	0	0	0	0	0	0	0	0	-1.41688	0
VEDA_02723	2723	1	1	0	0	0	0	0	0	0	0	-1.55368	0
VEDA_02728	2728	1	1	0	0	0	0	0	0	0	0	1.62074	0
VEDA_02741	2741	1	1	0	0	0	1	0	1	0	0	1.16725	0
VEDA_02762	2762	1	1	0	0	0	0	1	0	0	0	1.03766	0
VEDA_02763	2763	1	1	0	0	0	0	0	0	0	0	1.04115	0
VEDA_02773	2773	1	1	0	0	0	0	0	0	0	0	1.33671	0
VEDA_02795	2795	1	1	0	0	0	0	0	0	0	0	3.51427	0
VEDA_02803	2803	1	1	0	0	0	1	0	1	0	0	2.40212	0
VEDA_02808	2808	1	1	0	0	0	0	0	0	0	0	-1.27049	0
VEDA_02814	2814	1	1	0	1	1	0	0	0	0	0	1.03959	0
VEDA_02838	2838	1	1	0	0	0	0	0	0	0	0	1.06716	0
VEDA_02843	2843	1	1	0	0	0	0	0	0	0	0	1.24022	0
VEDA_02849	2849	1	1	0	0	0	0	0	0	0	0	-1.14536	0
VEDA_02860	2860	1	1	0	0	0	0	0	0	0	0	2.33821	0
VEDA_02868	2868	1	1	0	0	0	0	0	0	0	0	4.75179	0
VEDA_02883	2883	1	1	0	0	0	0	0	0	0	0	2.19736	0
VEDA_02896	2896	1	1	0	0	0	0	0	0	1	0	1.06458	0
VEDA_02901	2901	1	1	0	0	0	0	0	0	0	0	1.37996	0
VEDA_02902	2902	1	1	0	1	1	0	0	0	0	0	1.04732	0
VEDA_02910	2910	1	1	0	0	0	0	0	0	0	0	-2.12367	0
VEDA_02938	2938	1	1	0	0	0	0	0	0	0	0	-1.32972	0
VEDA_02943	2943	1	1	0	0	0	0	0	0	0	0	-1.17888	0
VEDA_02944	2944	1	1	0	0	0	0	0	0	0	0	1.5133	0
VEDA_02981	2981	1	1	0	0	0	0	0	0	0	0	-1.01321	0
VEDA_02991	2991	1	1	0	0	0	0	0	0	0	0	1.36105	0
VEDA_03011	3011	1	1	0	0	0	0	0	0	0	0	-1.45857	0
VEDA_03018	3018	1	1	0	0	0	0	0	0	0	0	1.27942	0
VEDA_03021	3021	1	1	0	0	0	0	0	0	0	0	1.19461	0
VEDA_03060	3060	1	1	0	0	0	0	0	0	0	0	1.01159	0
VEDA_03070	3070	1	1	0	0	0	0	0	0	0	0	1.26516	0
VEDA_03074	3074	1	1	0	0	0	0	0	0	0	0	-1.97427	0
VEDA_03086	3086	1	1	0	0	0	0	1	0	0	0	1.10292	0
VEDA_03094	3094	1	1	0	1	1	0	0	0	0	0	-2.47911	0
VEDA_03100	3100	1	1	0	0	0	0	0	0	0	0	1.72166	0
VEDA_03107	3107	1	1	0	0	0	0	0	0	0	0	-1.48363	0
VEDA_03110	3110	1	1	0	0	0	0	0	0	0	0	1.74969	0
VEDA_03129	3129	1	1	0	0	0	0	0	0	0	0	1.59737	0
VEDA_03132	3132	1	1	0	0	0	0	0	0	0	0	-1.70619	0
VEDA_03137	3137	1	1	0	0	0	0	0	0	0	0	9.46738	0
VEDA_03138	3138	1	1	0	0	0	0	0	0	0	0	1.35947	0
VEDA_03143	3143	1	1	0	0	0	0	0	0	0	0	2.68478	0
VEDA_03203	3203	1	1	0	0	0	0	0	0	0	0	-1.53928	0
VEDA_03216	3216	1	1	0	0	0	0	0	0	0	0	-9.66345	0
VEDA_03226	3226	1	1	0	0	0	0	0	0	0	0	2.23602	0
VEDA_03231	3231	1	1	0	0	0	0	0	0	0	0	-1.40315	0
VEDA_03232	3232	1	1	0	0	0	0	0	0	0	0	-1.13589	0
VEDA_03239	3239	1	1	0	0	0	0	0	0	0	0	1.1717	0
VEDA_03247	3247	1	1	0	0	0	0	0	0	0	0	-3.07387	0
VEDA_03253	3253	1	1	0	0	0	0	0	0	0	0	-1.00403	0
VEDA_03258	3258	1	1	0	0	0	0	0	0	0	0	-2.51896	0
VEDA_03265	3265	1	1	0	0	0	0	0	0	0	0	2.28093	0
VEDA_03276	3276	1	1	0	0	0	0	0	0	0	0	12.5754	0
VEDA_03277	3277	1	1	0	0	0	0	0	0	0	0	1.36404	0
VEDA_03281	3281	1	1	0	0	0	0	0	0	0	0	-1.9053	0
VEDA_03284	3284	1	1	0	0	0	0	0	0	0	0	1.79304	0
VEDA_03285	3285	1	1	0	0	0	0	0	0	0	0	-1.46104	0
VEDA_03291	3291	1	1	0	0	0	0	0	0	1	1	-1.1208	0
VEDA_03296	3296	1	1	0	0	0	0	1	0	0	0	1.03076	0
VEDA_03297	3297	1	1	0	0	0	0	0	0	0	0	8.63437	0
VEDA_03302	3302	1	1	0	1	1	0	0	0	0	0	2.41157	0
VEDA_03303	3303	1	1	0	0	0	0	0	0	0	0	1.56363	0
VEDA_03304	3304	1	1	0	0	0	0	0	0	0	0	3.3401	0
VEDA_03305	3305	1	1	0	0	0	0	0	0	0	0	3.58403	0
VEDA_03306	3306	1	1	1	0	0	0	0	0	1	1	2.18585	0
VEDA_03310	3310	1	1	0	0	0	0	0	0	1	1	-2.91426	0
VEDA_03314	3314	1	1	0	0	0	0	1	0	0	0	-2.96309	0
VEDA_03327	3327	1	1	0	0	0	0	0	0	0	0	1.06902	0
VEDA_03328	3328	1	1	0	0	0	0	0	0	0	1	1.47842	0
VEDA_03329	3329	1	1	0	0	0	0	0	0	0	0	1.10563	0
VEDA_03333	3333	1	1	0	0	0	1	0	1	0	0	-1.33679	0
VEDA_03337	3337	1	1	0	0	0	0	0	0	0	0	-4.97574	0
VEDA_03339	3339	1	1	0	0	0	0	0	0	0	0	-1.06143	0
VEDA_03363	3363	1	1	0	0	0	0	0	0	0	0	-1.55552	0
VEDA_03389	3389	1	1	0	0	0	0	0	0	0	0	-1.23879	0
VEDA_03412	3412	1	1	0	0	0	0	0	0	0	0	2.38002	0
VEDA_03441	3441	1	1	0	0	0	0	0	0	0	0	1.14231	0
VEDA_03452	3452	1	1	0	0	0	0	0	0	0	0	1.73377	0
VEDA_03468	3468	1	1	0	0	0	0	0	0	0	0	1.16975	0
VEDA_03478	3478	1	1	0	0	0	0	0	0	0	0	-1.98969	0
VEDA_03490	3490	1	1	0	0	0	0	0	0	0	0	-1.22183	0
VEDA_03497	3497	1	1	0	0	0	0	0	0	0	1	1.67291	0
VEDA_03509	3509	1	1	0	0	0	0	0	0	0	0	1.02318	0
VEDA_03511	3511	1	1	0	0	0	0	0	0	0	0	1.10602	0
VEDA_03527	3527	1	1	0	0	0	0	0	0	0	0	-1.16899	0
VEDA_03528	3528	1	1	0	0	0	0	0	0	0	0	-1.44846	0
VEDA_03537	3537	1	1	0	0	0	0	0	0	0	0	1.31065	0
VEDA_03549	3549	1	1	0	0	0	0	0	0	0	0	4.14482	0
VEDA_03558	3558	1	1	0	0	0	0	0	0	0	0	1.09809	0
VEDA_03589	3589	1	1	0	0	0	0	0	0	0	0	1.59488	0
VEDA_03595	3595	1	1	0	0	0	0	0	0	0	0	1.52907	0
VEDA_03597	3597	1	1	0	0	0	0	0	0	0	0	1.96335	0
VEDA_03598	3598	1	1	0	0	0	0	0	0	0	0	-1.05949	0
VEDA_03620	3620	1	1	0	0	0	0	0	0	0	0	-1.70884	0
VEDA_03627	3627	1	1	0	0	0	0	0	0	0	0	3.09046	0
VEDA_03637	3637	1	1	0	0	0	0	0	0	0	0	1.45231	0
VEDA_03647	3647	1	1	0	0	0	0	0	0	0	0	1.31495	0
VEDA_03678	3678	1	1	0	0	0	0	0	0	0	0	3.54599	0
VEDA_03687	3687	1	1	0	0	0	0	0	0	0	0	2.6389	0
VEDA_03688	3688	1	1	0	0	0	0	0	0	0	0	1.64556	0
VEDA_03695	3695	1	1	0	0	0	1	0	1	0	0	-3.61433	0
VEDA_03713	3713	1	1	0	0	0	0	0	0	0	0	-1.18865	0
VEDA_03717	3717	1	1	0	0	0	0	0	0	0	0	1.02346	0
VEDA_03722	3722	1	1	0	0	0	0	0	0	0	0	1.01305	0
VEDA_03743	3743	1	1	0	0	0	0	0	0	0	0	1.04047	0
VEDA_03759	3759	1	1	0	0	0	0	0	0	0	0	-2.62056	0
VEDA_03793	3793	1	1	0	0	0	0	0	0	0	0	1.13699	0
VEDA_03797	3797	1	1	0	0	0	0	0	0	0	0	1.62073	0
VEDA_03798	3798	1	1	0	0	0	0	0	0	1	1	1.0403	0
VEDA_03818	3818	1	1	0	0	0	0	0	0	0	1	-1.45804	0
VEDA_03829	3829	1	1	0	0	0	0	0	0	0	0	1.43953	0
VEDA_03835	3835	1	1	0	0	0	0	0	0	0	0	2.73004	0
VEDA_03850	3850	1	1	0	0	0	0	0	0	0	0	-1.08993	0
VEDA_03871	3871	1	1	0	0	0	0	0	0	0	0	1.02588	0
VEDA_03872	3872	1	1	0	0	0	0	0	0	0	0	1.35086	0
VEDA_03885	3885	1	1	0	0	0	0	0	0	0	0	2.8915	0
VEDA_03897	3897	1	1	0	0	0	0	0	0	0	0	-1.0934	0
VEDA_03898	3898	1	1	0	0	0	0	0	0	0	0	1.18866	0
VEDA_03900	3900	1	1	0	0	0	0	0	0	0	0	-1.91726	0
VEDA_03934	3934	1	1	0	1	1	0	0	0	0	0	1.24128	0
VEDA_03941	3941	1	1	0	0	0	0	0	0	0	0	1.20239	0
VEDA_03946	3946	1	1	0	0	0	0	0	0	0	0	-1.09496	0
VEDA_03987	3987	1	1	0	0	0	0	0	0	0	0	1.48043	0
VEDA_03993	3993	1	1	0	0	0	0	0	0	0	0	1.06598	0
VEDA_04009	4009	1	1	0	0	0	0	0	0	0	0	-4.57455	0
VEDA_04020	4020	1	1	0	0	0	0	0	0	0	0	-3.1701	0
VEDA_04022	4022	1	1	0	0	0	0	0	0	0	0	-2.36698	0
VEDA_04026	4026	1	1	0	0	0	0	0	0	0	0	1.02094	0
VEDA_04039	4039	1	1	0	0	0	0	0	0	0	0	1.05363	0
VEDA_04074	4074	1	1	0	0	0	0	0	0	0	0	1.16525	0
VEDA_04075	4075	1	1	0	0	0	0	0	0	0	0	1.09313	0
VEDA_04079	4079	1	1	0	0	0	0	0	0	0	0	1.5675	0
VEDA_04082	4082	1	1	0	0	0	0	0	0	0	0	3.29712	0
VEDA_04083	4083	1	1	0	0	0	0	0	0	0	0	1.50497	0
VEDA_04089	4089	1	1	0	0	0	0	1	0	0	0	2.82541	0
VEDA_04127	4127	1	1	0	0	0	0	0	0	0	0	-7.77917	0
VEDA_04135	4135	1	1	0	0	0	0	0	0	0	0	1.36104	0
VEDA_04149	4149	1	1	0	0	0	0	0	0	0	0	1.39626	0
VEDA_04151	4151	1	1	0	0	0	0	0	0	0	0	-1.82648	0
VEDA_04161	4161	1	1	0	0	0	0	0	0	0	0	1.39999	0
VEDA_04162	4162	1	1	0	0	0	0	0	0	0	0	3.20516	0
VEDA_04195	4195	1	1	0	0	0	0	0	0	0	0	-2.70406	0
VEDA_04210	4210	1	1	0	0	0	0	0	0	0	0	3.36157	0
VEDA_04213	4213	1	1	0	0	0	0	0	0	0	0	1.00811	0
VEDA_04217	4217	1	1	0	0	0	0	0	0	0	0	-8.86637	0
VEDA_04219	4219	1	1	0	0	0	0	0	0	0	0	-1.34489	0
VEDA_04223	4223	1	1	0	0	0	0	0	0	0	0	-1.98604	0
VEDA_04230	4230	1	1	0	0	0	0	0	0	0	0	1.05478	0
VEDA_04231	4231	1	1	0	0	0	0	0	0	0	0	1.47702	0
VEDA_04232	4232	1	1	0	0	0	0	0	0	0	0	2.05221	0
VEDA_04240	4240	1	1	0	0	0	0	0	0	0	0	1.6153	0
VEDA_04243	4243	1	1	0	0	0	1	0	1	0	0	1.31625	0
VEDA_04244	4244	1	1	0	0	0	0	0	0	0	0	1.61081	0
VEDA_04245	4245	1	1	0	0	0	0	0	0	0	0	1.55048	0
VEDA_04248	4248	1	1	0	0	0	0	0	0	0	0	1.02379	0
VEDA_04255	4255	1	1	0	0	0	0	0	0	0	0	-1.69016	0
VEDA_04260	4260	1	1	0	0	0	0	1	0	0	0	-1.64828	0
VEDA_04265	4265	1	1	0	0	0	0	0	0	0	0	1.7013	0
VEDA_04276	4276	1	1	0	0	0	0	0	0	0	0	2.13669	0
VEDA_04277	4277	1	1	0	0	0	0	0	0	0	0	-1.33009	0
VEDA_04281	4281	1	1	0	0	0	0	0	0	0	0	-1.57365	0
VEDA_04292	4292	1	1	0	0	0	0	0	0	0	0	1.02995	0
VEDA_04297	4297	1	1	0	0	0	0	0	0	0	0	1.54075	0
VEDA_04298	4298	1	1	0	0	0	0	0	0	0	0	-3.0396	0
VEDA_04337	4337	1	1	0	0	0	0	0	0	0	0	-1.56135	0
VEDA_04340	4340	1	1	0	0	0	0	0	0	0	0	1.05269	0
VEDA_04344	4344	1	1	0	0	0	0	0	0	1	1	1.36023	0
VEDA_04356	4356	1	1	0	0	0	0	0	0	0	0	1.33315	0
VEDA_04359	4359	1	1	0	0	0	0	0	0	0	0	1.79258	0
VEDA_04360	4360	1	1	0	0	0	0	0	0	0	0	-1.31603	0
VEDA_04361	4361	1	1	0	0	0	0	0	0	0	0	1.17503	0
VEDA_04362	4362	1	1	0	0	0	0	0	0	0	0	1.40072	0
VEDA_04376	4376	1	1	0	0	0	0	0	0	0	0	1.88314	0
VEDA_04377	4377	1	1	0	0	0	0	0	0	0	0	1.92778	0
VEDA_04388	4388	1	1	0	0	0	0	0	0	0	0	1.44802	0
VEDA_04405	4405	1	1	0	0	0	0	0	0	0	0	-3.86232	0
VEDA_04415	4415	1	1	0	0	0	0	0	0	0	0	-1.50695	0
VEDA_04417	4417	1	1	0	0	0	0	0	0	0	0	1.14576	0
VEDA_04426	4426	1	1	0	0	0	0	0	0	0	0	1.32757	0
VEDA_04449	4449	1	1	0	0	0	0	0	0	0	0	1.51147	0
VEDA_04457	4457	1	1	0	0	0	0	0	0	0	0	3.51284	0
VEDA_04470	4470	1	1	0	0	0	0	0	0	0	0	2.37873	0
VEDA_04472	4472	1	1	0	0	0	0	0	0	0	0	-7.1123	0
VEDA_04494	4494	1	1	0	0	0	0	0	0	0	0	1.26201	0
VEDA_04533	4533	1	1	0	0	0	0	0	0	0	0	1.84662	0
VEDA_04544	4544	1	1	0	0	0	0	0	0	0	0	-1.05478	0
VEDA_04556	4556	1	1	0	0	0	0	0	0	0	0	1.38591	0
VEDA_04560	4560	1	1	0	0	0	0	0	0	0	0	-1.99535	0
VEDA_04565	4565	1	1	0	0	0	0	0	0	0	0	-1.7154	0
VEDA_04566	4566	1	1	0	0	0	0	0	0	0	0	-1.32211	0
VEDA_04570	4570	1	1	0	0	0	0	0	0	0	0	1.12626	0
VEDA_04574	4574	1	1	0	0	0	0	0	0	0	0	-1.43709	0
VEDA_04577	4577	1	1	0	0	0	0	0	0	0	0	2.71131	0
VEDA_04591	4591	1	1	0	0	0	0	0	0	0	0	1.22185	0
VEDA_04599	4599	1	1	0	0	0	0	0	0	0	0	1.10208	0
VEDA_04613	4613	1	1	0	0	0	0	0	0	0	0	1.22468	0
VEDA_04620	4620	1	1	0	0	0	0	0	0	0	0	-1.04651	0
VEDA_04631	4631	1	1	0	0	0	0	0	0	0	0	1.79764	0
VEDA_04634	4634	1	1	0	0	0	0	0	0	0	0	3.06043	0
VEDA_04659	4659	1	1	0	0	0	0	0	0	0	0	-2.52944	0
VEDA_04662	4662	1	1	0	0	0	1	1	1	0	0	-1.46758	0
VEDA_04666	4666	1	1	0	0	0	0	0	0	0	0	1.4321	0
VEDA_04672	4672	1	1	0	0	0	0	0	0	0	0	-1.23536	0
VEDA_04688	4688	1	1	0	0	0	0	0	0	0	0	-1.08312	0
VEDA_04694	4694	1	1	0	0	0	0	0	0	0	0	-1.87823	0
VEDA_04703	4703	1	1	0	0	0	0	0	0	0	0	1.7248	0
VEDA_04713	4713	1	1	0	0	0	0	0	0	0	0	1.23101	0
VEDA_04720	4720	1	1	0	0	0	0	0	0	1	1	3.58249	0
VEDA_04726	4726	1	1	0	0	0	0	0	0	0	0	1.27182	0
VEDA_04737	4737	1	1	0	0	0	0	0	0	1	1	1.27643	0
VEDA_04746	4746	1	1	0	0	0	0	0	0	0	0	1.02226	0
VEDA_04752	4752	1	1	0	0	0	0	0	0	0	0	1.58251	0
VEDA_04755	4755	1	1	0	0	0	0	0	0	0	0	1.24666	0
VEDA_04772	4772	1	1	0	0	0	0	0	0	0	0	1.27627	0
VEDA_04790	4790	1	1	0	0	0	0	0	0	1	1	1.49889	0
VEDA_04814	4814	1	1	0	0	0	0	0	0	0	0	1.28616	0
VEDA_04819	4819	1	1	0	0	0	0	0	0	0	0	-1.91335	0
VEDA_04822	4822	1	1	0	0	0	0	1	0	0	0	1.24041	0
VEDA_04823	4823	1	1	0	0	0	0	0	0	0	0	1.37101	0
VEDA_04849	4849	1	1	0	0	0	0	0	0	0	0	1.57923	0
VEDA_04853	4853	1	1	0	0	0	0	0	0	0	0	1.45046	0
VEDA_04867	4867	1	1	0	0	0	0	0	0	0	0	2.31521	0
VEDA_04874	4874	1	1	0	0	0	0	0	0	0	0	2.75966	0
VEDA_04875	4875	1	1	0	0	0	0	0	0	0	0	-5.50058	0
VEDA_04880	4880	1	1	0	0	0	0	0	0	1	1	1.29667	0
VEDA_04888	4888	1	1	0	0	0	0	0	0	0	0	-5.90082	0
VEDA_04928	4928	1	1	0	0	0	0	0	0	0	0	1.67726	0
VEDA_04940	4940	1	1	0	0	0	0	0	0	0	0	-1.36495	0
VEDA_04953	4953	1	1	0	0	0	0	0	0	0	0	1.71137	0
VEDA_04958	4958	1	1	0	0	0	0	0	0	1	1	1.76893	0
VEDA_04964	4964	1	1	0	0	0	0	0	0	0	0	5.75054	0
VEDA_04966	4966	1	1	0	0	0	0	0	0	0	0	-1.01912	0
VEDA_04977	4977	1	1	0	0	0	0	0	0	0	0	1.29913	0
VEDA_04992	4992	1	1	1	0	0	0	0	0	1	1	3.6709	0
VEDA_04993	4993	1	1	0	0	0	0	0	0	0	0	1.47581	0
VEDA_05020	5020	1	1	0	0	0	0	0	0	0	0	1.39399	0
VEDA_05022	5022	1	1	0	0	0	0	0	0	0	0	1.03365	0
VEDA_05034	5034	1	1	0	0	0	0	0	0	0	0	1.07632	0
VEDA_05038	5038	1	1	0	0	0	0	0	0	0	0	1.01235	0
VEDA_05046	5046	1	1	0	0	0	0	0	0	0	0	1.67277	0
VEDA_05048	5048	1	1	0	0	0	0	0	0	0	1	1.87264	0
VEDA_05056	5056	1	1	0	0	0	0	0	0	0	0	-1.14634	0
VEDA_05058	5058	1	1	0	0	0	0	0	0	0	0	-1.11291	0
VEDA_05062	5062	1	1	0	0	0	0	0	0	0	0	1.37539	0
VEDA_05065	5065	1	1	0	0	0	0	0	0	0	0	-1.36108	0
VEDA_05068	5068	1	1	0	0	0	0	0	0	1	1	2.37415	0
VEDA_05070	5070	1	1	0	0	0	0	0	0	0	0	1.25422	0
VEDA_05072	5072	1	1	0	0	0	0	0	0	0	0	1.41177	0
VEDA_05073	5073	1	1	0	0	0	0	0	0	0	0	-1.46822	0
VEDA_05077	5077	1	1	0	0	0	0	0	0	0	0	-1.17228	0
VEDA_05081	5081	1	1	0	0	0	0	0	0	0	0	-1.22778	0
VEDA_05094	5094	1	1	0	0	0	0	0	0	0	0	1.75702	0
VEDA_05098	5098	1	1	0	0	0	0	0	0	0	0	1.30578	0
VEDA_05100	5100	1	1	0	0	0	0	0	0	0	0	1.40021	0
VEDA_05146	5146	1	1	0	0	0	1	0	1	0	0	1.05506	0
VEDA_05150	5150	1	1	0	0	0	0	0	0	0	0	-1.02317	0
VEDA_05155	5155	1	1	0	0	0	0	0	0	0	0	1.38329	0
VEDA_05158	5158	1	1	0	0	0	0	0	0	0	0	1.49421	0
VEDA_05180	5180	1	1	0	0	0	0	0	0	1	1	1.67412	0
VEDA_05181	5181	1	1	0	0	0	0	0	0	0	0	1.35682	0
VEDA_05191	5191	1	1	0	0	0	1	0	1	0	0	1.27346	0
VEDA_05192	5192	1	1	0	0	0	0	0	0	0	0	1.00613	0
VEDA_05193	5193	1	1	0	0	0	0	0	0	0	0	-3.28685	0
VEDA_05194	5194	1	1	0	0	0	0	0	0	0	0	-2.32763	0
VEDA_05195	5195	1	1	0	0	0	0	0	0	1	1	-2.53044	0
VEDA_05197	5197	1	1	0	0	0	0	0	0	0	0	-1.54921	0
VEDA_05199	5199	1	1	0	0	0	0	0	0	0	0	-1.54733	0
VEDA_05242	5242	1	1	0	0	0	0	0	0	1	1	2.09695	0
VEDA_05244	5244	1	1	0	0	0	0	0	0	1	1	1.99959	0
VEDA_05254	5254	1	1	0	0	0	0	0	0	0	0	-1.83287	0
VEDA_05259	5259	1	1	0	0	0	0	0	0	0	0	-1.00371	0
VEDA_05265	5265	1	1	0	0	0	0	0	0	0	0	-1.30474	0
VEDA_05272	5272	1	1	0	0	0	0	0	0	0	0	1.06653	0
VEDA_05277	5277	1	1	0	0	0	0	0	0	0	0	-1.03244	0
VEDA_05296	5296	1	1	0	0	0	0	0	0	0	0	-1.36169	0
VEDA_05301	5301	1	1	0	0	0	0	0	0	0	0	2.12804	0
VEDA_05303	5303	1	1	0	0	0	0	0	0	0	0	-8.66229	0
VEDA_05313	5313	1	1	0	0	0	0	0	0	0	0	-6.30675	0
VEDA_05329	5329	1	1	0	0	0	0	0	0	0	0	1.29809	0
VEDA_05348	5348	1	1	0	0	0	0	0	0	0	0	4.40239	0
VEDA_05356	5356	1	1	0	0	0	0	0	0	0	0	-1.09323	0
VEDA_05371	5371	1	1	0	0	0	0	0	0	0	0	1.25148	0
VEDA_05376	5376	1	1	0	0	0	0	0	0	0	0	-5.54918	0
VEDA_05379	5379	1	1	0	0	0	0	0	0	0	0	-1.57832	0
VEDA_05381	5381	1	1	0	0	0	0	0	0	0	0	1.64364	0
VEDA_05389	5389	1	1	0	0	0	0	0	0	0	0	1.34729	0
VEDA_05390	5390	1	1	0	0	0	0	0	0	0	0	1.30377	0
VEDA_05395	5395	1	1	0	0	0	0	0	0	0	0	-1.41727	0
VEDA_05396	5396	1	1	0	0	0	0	0	0	0	0	1.50778	0
VEDA_05397	5397	1	1	0	0	0	0	0	0	0	0	1.51123	0
VEDA_05401	5401	1	1	0	0	0	0	0	0	0	0	1.27671	0
VEDA_05420	5420	1	1	0	0	0	0	0	0	0	0	1.90958	0
VEDA_05422	5422	1	1	0	0	0	0	0	0	0	0	-3.69517	0
VEDA_05436	5436	1	1	0	0	0	0	0	0	1	1	2.29093	0
VEDA_05457	5457	1	1	0	0	0	0	0	0	0	0	-2.98885	0
VEDA_05459	5459	1	1	0	1	1	0	0	0	0	0	3.50082	0
VEDA_05479	5479	1	1	0	0	0	0	0	0	0	0	1.10283	0
VEDA_05480	5480	1	1	0	0	0	0	0	0	0	0	1.84807	0
VEDA_05481	5481	1	1	0	0	0	0	0	0	0	0	1.81401	0
VEDA_05486	5486	1	1	0	0	0	1	0	1	0	0	1.49579	0
VEDA_05493	5493	1	1	0	0	0	0	0	0	0	0	1.41477	0
VEDA_05495	5495	1	1	0	0	0	0	0	0	0	0	1.87723	0
VEDA_05505	5505	1	1	0	0	0	0	0	0	0	0	1.59643	0
VEDA_05513	5513	1	1	0	0	0	0	0	0	0	0	2.06574	0
VEDA_05518	5518	1	1	0	0	0	0	0	0	0	0	1.60069	0
VEDA_05527	5527	1	1	0	0	0	0	0	0	1	1	1.80019	0
VEDA_05541	5541	1	1	0	0	0	0	0	0	0	0	1.31954	0
VEDA_05554	5554	1	1	0	0	0	0	1	0	0	0	-1.04663	0
VEDA_05577	5577	1	1	0	0	0	0	0	0	0	0	-1.0838	0
VEDA_05590	5590	1	1	0	0	0	0	0	0	0	0	-1.00318	0
VEDA_05591	5591	1	1	0	1	1	0	0	0	0	0	-1.29773	0
VEDA_05593	5593	1	1	0	0	0	0	0	0	0	0	2.85063	0
VEDA_05605	5605	1	1	0	0	0	1	0	1	0	0	1.25619	0
VEDA_05618	5618	1	1	0	1	1	0	0	0	0	0	-1.05964	0
VEDA_05630	5630	1	1	0	0	0	0	0	0	0	0	2.71279	0
VEDA_05639	5639	1	1	0	0	0	0	0	0	0	0	-7.55902	0
VEDA_05646	5646	1	1	0	0	0	0	0	0	1	1	-4.76192	0
VEDA_05665	5665	1	1	0	0	0	0	0	0	0	1	4.31041	0
VEDA_05666	5666	1	1	0	0	0	0	0	0	1	0	3.24316	0
VEDA_05672	5672	1	1	0	0	0	0	0	0	0	0	-1.26632	0
VEDA_05674	5674	1	1	0	0	0	0	0	0	0	0	2.05387	0
VEDA_05683	5683	1	1	0	0	0	0	0	0	0	0	-4.94005	0
VEDA_05697	5697	1	1	0	0	0	0	0	0	0	0	-1.80351	0
VEDA_05703	5703	1	1	0	0	0	0	0	0	0	0	10.5011	0
VEDA_05726	5726	1	1	0	0	0	0	0	0	1	1	1.63831	0
VEDA_05727	5727	1	1	0	0	0	0	0	0	0	0	2.23393	0
VEDA_05728	5728	1	1	0	0	0	0	0	0	0	0	3.20079	0
VEDA_05738	5738	1	1	0	0	0	0	0	0	0	1	-1.30908	0
VEDA_05743	5743	1	1	0	0	0	0	0	0	0	0	1.62866	0
VEDA_05750	5750	1	1	0	0	0	0	0	0	0	0	-1.15803	0
VEDA_05755	5755	1	1	0	0	0	0	0	0	0	0	-1.75185	0
VEDA_05756	5756	1	1	0	0	0	0	0	0	1	1	-7.73506	0
VEDA_05758	5758	1	1	0	0	0	0	0	0	0	0	2.77374	0
VEDA_05771	5771	1	1	0	0	0	0	0	0	0	0	1.09934	0
VEDA_05780	5780	1	1	0	0	0	0	0	0	0	0	3.25682	0
VEDA_05786	5786	1	1	0	0	0	0	0	0	0	0	2.00894	0
VEDA_05794	5794	1	1	0	0	0	0	0	0	0	0	-1.36525	0
VEDA_05796	5796	1	1	0	0	0	0	0	0	0	0	-1.76413	0
VEDA_05801	5801	1	1	0	0	1	0	0	0	0	0	-1.17996	0
VEDA_05821	5821	1	1	0	0	0	0	0	0	0	0	1.81608	0
VEDA_05827	5827	1	1	0	1	1	0	0	0	0	0	3.07155	0
VEDA_05828	5828	1	1	0	0	0	0	0	0	0	0	4.62062	0
VEDA_05829	5829	1	1	0	0	0	0	0	0	0	0	1.46704	0
VEDA_05830	5830	1	1	0	0	0	0	0	0	1	1	-1.07513	0
VEDA_05832	5832	1	1	0	0	0	0	0	0	0	0	-1.89374	0
VEDA_05833	5833	1	1	0	0	0	1	0	1	0	0	-1.40636	0
VEDA_05860	5860	1	1	0	0	0	0	0	0	0	0	-1.91455	0
VEDA_05863	5863	1	1	0	1	1	0	0	0	0	0	-1.6533	0
VEDA_05873	5873	1	1	0	0	0	0	0	0	1	1	-1.30641	0
VEDA_05886	5886	1	1	0	0	0	0	0	0	0	0	2.07164	0
VEDA_05888	5888	1	1	0	0	0	0	0	0	0	0	2.72776	0
VEDA_05890	5890	1	1	0	0	0	0	0	0	0	0	2.34302	0
VEDA_05891	5891	1	1	0	0	0	0	0	0	0	0	2.07628	0
VEDA_05894	5894	1	1	0	0	0	0	0	0	0	0	-2.60698	0
VEDA_05922	5922	1	1	0	0	0	0	0	0	0	0	-1.70427	0
VEDA_05925	5925	1	1	0	0	0	0	0	0	0	0	-1.56175	0
VEDA_05926	5926	1	1	0	0	0	0	0	0	1	1	2.59249	0
VEDA_05942	5942	1	1	0	0	0	0	0	0	0	0	2.28718	0
VEDA_05944	5944	1	1	0	0	0	0	0	0	0	0	-2.19264	0
VEDA_05951	5951	1	1	0	0	0	0	0	0	0	0	1.02068	0
VEDA_05968	5968	1	1	0	0	0	0	0	0	0	0	1.11046	0
VEDA_05971	5971	1	1	0	0	0	0	0	0	1	1	3.95364	0
VEDA_05974	5974	1	1	0	0	0	0	0	0	0	1	5.48932	0
VEDA_05978	5978	1	1	0	0	0	0	0	0	0	0	2.0276	0
VEDA_05982	5982	1	1	0	0	0	0	0	0	0	0	1.29103	0
VEDA_05983	5983	1	1	0	0	0	0	0	0	0	0	1.02374	0
VEDA_05985	5985	1	1	0	0	0	0	0	0	0	0	1.35835	0
VEDA_05990	5990	1	1	0	0	0	0	0	0	0	0	-2.47039	0
VEDA_06005	6005	1	1	0	0	0	0	0	0	0	0	1.49417	0
VEDA_06006	6006	1	1	0	0	0	0	0	0	0	0	1.02861	0
VEDA_06036	6036	1	1	0	0	0	0	0	0	0	0	1.05922	0
VEDA_06038	6038	1	1	0	0	0	0	0	0	0	0	-3.61457	0
VEDA_06051	6051	1	1	0	0	0	0	0	0	0	0	5.53387	0
VEDA_06057	6057	1	1	0	0	0	0	0	0	0	1	1.11545	0
VEDA_06071	6071	1	1	0	0	0	0	0	0	0	0	-1.14496	0
VEDA_06080	6080	1	1	0	0	0	0	0	0	0	0	1.25293	0
VEDA_06093	6093	1	1	0	0	0	0	0	0	0	0	-1.09563	0
VEDA_06106	6106	1	1	0	0	0	0	0	0	0	0	-1.41182	0
VEDA_06116	6116	1	1	0	0	0	0	0	0	0	0	3.36121	0
VEDA_06118	6118	1	1	0	0	0	0	0	0	1	1	1.27238	0
VEDA_06122	6122	1	1	0	0	0	0	0	0	0	0	1.13568	0
VEDA_06123	6123	1	1	0	0	0	0	0	0	1	1	1.66467	0
VEDA_06127	6127	1	1	0	0	0	0	0	0	0	0	1.16245	0
VEDA_06135	6135	1	1	0	0	0	0	0	0	0	0	-1.28417	0
VEDA_06137	6137	1	1	0	0	0	0	0	0	0	0	1.70171	0
VEDA_06141	6141	1	1	0	0	0	0	0	0	0	0	2.74728	0
VEDA_06142	6142	1	1	0	0	0	0	0	0	0	0	-2.75049	0
VEDA_06152	6152	1	1	0	0	0	0	0	0	0	0	2.80741	0
VEDA_06155	6155	1	1	0	0	0	0	0	0	0	0	1.6467	0
VEDA_06157	6157	1	1	0	0	0	0	0	0	0	0	-1.17095	0
VEDA_06184	6184	1	1	0	0	0	0	0	0	0	0	2.30452	0
VEDA_06225	6225	1	1	0	0	0	0	0	0	0	0	-3.63349	0
VEDA_06236	6236	1	1	0	0	0	0	0	0	0	0	-2.29672	0
VEDA_06250	6250	1	1	0	0	0	1	0	1	0	0	1.3115	0
VEDA_06262	6262	1	1	0	0	0	0	0	0	0	0	-2.9702	0
VEDA_06266	6266	1	1	0	0	0	0	0	0	0	0	-3.15934	0
VEDA_06268	6268	1	1	0	0	0	1	0	1	0	0	-1.96019	0
VEDA_06269	6269	1	1	0	0	0	0	0	0	0	0	-2.0823	0
VEDA_06274	6274	1	1	0	0	0	0	0	0	0	0	1.65171	0
VEDA_06277	6277	1	1	0	0	0	0	0	0	0	0	1.28109	0
VEDA_06283	6283	1	1	0	0	0	0	0	0	0	0	1.30805	0
VEDA_06294	6294	1	1	0	0	0	0	0	0	1	1	2.22643	0
VEDA_06295	6295	1	1	0	1	1	0	0	0	0	0	2.37668	0
VEDA_06297	6297	1	1	0	0	0	0	0	0	0	0	2.06969	0
VEDA_06298	6298	1	1	1	0	0	0	0	0	1	1	2.00997	0
VEDA_06302	6302	1	1	0	0	0	0	0	0	0	0	1.02453	0
VEDA_06331	6331	1	1	0	0	0	0	0	0	0	0	-1.54919	0
VEDA_06342	6342	1	1	0	0	0	0	0	0	0	0	-1.1975	0
VEDA_06343	6343	1	1	0	0	0	0	0	0	0	0	2.32642	0
VEDA_06347	6347	1	1	0	0	0	0	0	0	0	0	2.34402	0
VEDA_06352	6352	1	1	0	0	0	0	0	0	0	0	1.71319	0
VEDA_06353	6353	1	1	0	0	0	0	0	0	0	0	1.63103	0
VEDA_06356	6356	1	1	0	0	0	0	0	0	0	0	-1.63382	0
VEDA_06359	6359	1	1	0	0	0	0	0	0	0	0	1.2541	0
VEDA_06363	6363	1	1	0	0	0	0	0	0	0	0	1.5381	0
VEDA_06371	6371	1	1	0	0	0	0	0	0	0	0	1.45421	0
VEDA_06378	6378	1	1	0	0	0	0	0	0	0	0	-1.27054	0
VEDA_06392	6392	1	1	0	0	0	0	0	0	0	0	1.50761	0
VEDA_06396	6396	1	1	0	0	0	0	0	0	0	0	1.10126	0
VEDA_06397	6397	1	1	0	0	0	0	0	0	0	0	-1.37674	0
VEDA_06401	6401	1	1	0	0	0	0	0	0	0	0	1.31264	0
VEDA_06402	6402	1	1	0	0	0	0	0	0	0	0	-6.41361	0
VEDA_06409	6409	1	1	0	0	0	0	0	0	0	0	-2.57573	0
VEDA_06418	6418	1	1	0	0	0	0	0	0	0	0	-2.59278	0
VEDA_06420	6420	1	1	0	0	0	0	0	0	0	0	2.36985	0
VEDA_06425	6425	1	1	0	0	0	0	0	0	0	0	1.97058	0
VEDA_06433	6433	1	1	0	0	0	0	0	0	1	1	1.12505	0
VEDA_06435	6435	1	1	0	0	0	0	0	0	0	0	1.28411	0
VEDA_06455	6455	1	1	0	0	0	0	0	0	0	0	1.29912	0
VEDA_06458	6458	1	1	0	0	0	0	0	0	0	0	2.19762	0
VEDA_06459	6459	1	1	0	0	0	0	0	0	0	0	2.71596	0
VEDA_06461	6461	1	1	0	0	0	0	0	0	0	0	2.05686	0
VEDA_06480	6480	1	1	0	0	0	0	0	0	0	0	2.65677	0
VEDA_06484	6484	1	1	0	0	0	0	0	0	0	0	-1.24381	0
VEDA_06486	6486	1	1	0	0	0	1	0	1	0	0	1.80522	0
VEDA_06496	6496	1	1	0	0	0	0	0	0	0	0	-1.24318	0
VEDA_06498	6498	1	1	0	0	0	0	0	0	0	0	-2.10906	0
VEDA_06501	6501	1	1	0	0	0	0	0	0	0	0	2.91001	0
VEDA_06514	6514	1	1	0	0	0	0	0	0	0	0	-1.61199	0
VEDA_06518	6518	1	1	0	0	0	0	0	0	0	0	-1.23751	0
VEDA_06523	6523	1	1	0	0	0	0	0	0	0	0	2.67579	0
VEDA_06528	6528	1	1	0	0	0	0	0	0	0	0	1.75042	0
VEDA_06534	6534	1	1	0	0	0	0	0	0	0	0	1.48541	0
VEDA_06535	6535	1	1	0	0	0	0	0	0	0	0	1.33109	0
VEDA_06541	6541	1	1	0	0	0	0	0	0	0	0	1.94711	0
VEDA_06558	6558	1	1	0	0	0	0	0	0	1	0	2.18777	0
VEDA_06561	6561	1	1	0	0	0	0	0	0	1	1	1.03292	0
VEDA_06565	6565	1	1	0	0	0	0	0	0	0	0	1.24558	0
VEDA_06569	6569	1	1	0	0	0	0	0	0	0	0	1.22387	0
VEDA_06577	6577	1	1	0	0	0	0	0	0	0	0	1.63794	0
VEDA_06581	6581	1	1	0	0	0	0	0	0	0	0	5.27952	0
VEDA_06582	6582	1	1	0	0	0	0	0	0	1	1	1.93682	0
VEDA_06593	6593	1	1	0	0	0	0	0	0	0	0	1.99693	0
VEDA_06599	6599	1	1	0	0	0	0	0	0	0	0	1.46111	0
VEDA_06623	6623	1	1	0	0	0	0	0	0	0	0	1.01852	0
VEDA_06627	6627	1	1	0	0	0	0	0	0	0	0	1.59831	0
VEDA_06646	6646	1	1	0	0	0	0	0	0	0	0	1.95527	0
VEDA_06651	6651	1	1	0	0	0	0	0	0	0	0	-1.12123	0
VEDA_06653	6653	1	1	0	0	0	0	0	0	0	0	1.04705	0
VEDA_06656	6656	1	1	0	0	0	0	0	0	0	0	-1.16247	0
VEDA_06665	6665	1	1	0	0	0	0	0	0	0	0	-2.20368	0
VEDA_06666	6666	1	1	0	0	0	0	0	0	0	0	-3.83505	0
VEDA_06669	6669	1	1	0	0	0	0	0	0	0	0	-4.20453	0
VEDA_06676	6676	1	1	0	0	0	0	0	0	0	0	-4.40693	0
VEDA_06686	6686	1	1	0	0	0	0	0	0	0	0	1.42718	0
VEDA_06689	6689	1	1	0	0	0	0	0	0	0	0	2.82271	0
VEDA_06702	6702	1	1	0	0	0	0	0	0	0	0	-1.7361	0
VEDA_06710	6710	1	1	0	0	0	0	0	0	0	0	-1.66545	0
VEDA_06730	6730	1	1	0	0	0	0	0	0	0	0	-2.00099	0
VEDA_06738	6738	1	1	0	0	0	0	0	0	0	0	1.66091	0
VEDA_06741	6741	1	1	0	0	0	0	0	0	1	1	2.39586	0
VEDA_06748	6748	1	1	0	0	0	0	0	0	0	0	-1.21796	0
VEDA_06749	6749	1	1	0	0	0	0	0	0	0	0	1.01396	0
VEDA_06757	6757	1	1	0	0	0	0	0	0	1	1	-1.09601	0
VEDA_06776	6776	1	1	0	0	0	0	0	0	0	0	-1.07396	0
VEDA_06780	6780	1	1	0	0	0	0	0	0	0	0	-8.27068	0
VEDA_06802	6802	1	1	0	0	0	0	1	0	0	0	-1.08427	0
VEDA_06821	6821	1	1	0	0	0	0	0	0	0	0	2.28111	0
VEDA_06822	6822	1	1	0	0	0	0	0	0	1	1	1.56352	0
VEDA_06823	6823	1	1	0	0	0	0	0	0	0	0	1.63896	0
VEDA_06839	6839	1	1	0	0	0	0	0	0	0	0	2.79229	0
VEDA_06841	6841	1	1	0	0	0	0	0	0	0	1	-1.31455	0
VEDA_06845	6845	1	1	0	0	0	0	0	0	0	0	-1.27112	0
VEDA_06847	6847	1	1	0	0	0	0	0	0	1	1	1.50013	0
VEDA_06855	6855	1	1	0	0	0	0	0	0	1	1	1.0826	0
VEDA_06856	6856	1	1	0	0	0	0	0	0	1	1	1.80941	0
VEDA_06860	6860	1	1	0	0	0	0	0	0	0	0	-1.53524	0
VEDA_06862	6862	1	1	0	0	0	0	0	0	0	0	1.19475	0
VEDA_06863	6863	1	1	0	0	0	0	0	0	0	0	1.35478	0
VEDA_06884	6884	1	1	0	0	0	0	0	0	0	0	-1.93514	0
VEDA_06903	6903	1	1	0	0	0	0	0	0	0	0	-1.56912	0
VEDA_06906	6906	1	1	0	0	0	0	0	0	0	0	4.83586	0
VEDA_06908	6908	1	1	0	0	0	0	0	0	0	0	-1.3583	0
VEDA_06939	6939	1	1	0	0	0	0	0	0	0	0	-1.30215	0
VEDA_06957	6957	1	1	0	0	0	0	0	0	0	0	-1.05202	0
VEDA_06961	6961	1	1	0	0	0	0	0	0	0	0	1.50675	0
VEDA_06964	6964	1	1	0	0	0	0	0	0	0	0	1.47293	0
VEDA_06967	6967	1	1	0	0	0	0	0	0	0	0	-1.21714	0
VEDA_06969	6969	1	1	0	0	0	0	0	0	0	0	1.7784	0
VEDA_06970	6970	1	1	0	0	0	0	0	0	0	0	14.539	1
VEDA_06984	6984	1	1	0	0	0	0	0	0	1	1	5.36818	0
VEDA_06998	6998	1	1	0	0	0	0	0	0	0	0	-1.97225	0
VEDA_07001	7001	1	1	0	0	0	0	0	0	0	0	-1.82923	0
VEDA_07004	7004	1	1	0	0	0	0	0	0	0	0	-1.15138	0
VEDA_07007	7007	1	1	0	1	1	0	0	0	0	0	-1.33575	0
VEDA_07009	7009	1	1	0	0	0	0	0	0	0	0	1.32419	0
VEDA_07014	7014	1	1	0	0	0	1	0	1	0	0	-1.07072	0
VEDA_07016	7016	1	1	0	0	0	0	0	0	0	0	-2.25356	0
VEDA_07021	7021	1	1	0	0	0	0	0	0	1	1	-1.51373	0
VEDA_07024	7024	1	1	0	0	0	0	0	0	0	0	-1.21133	0
VEDA_07030	7030	1	1	0	0	0	0	0	0	0	0	-4.12324	0
VEDA_07031	7031	1	1	0	0	0	0	0	0	0	0	-1.46931	0
VEDA_07043	7043	1	1	0	0	0	0	0	0	0	0	5.22568	0
VEDA_07048	7048	1	1	0	0	0	0	0	0	0	0	-1.34576	0
VEDA_07068	7068	1	1	0	0	0	0	0	0	0	0	12.5773	0
VEDA_07079	7079	1	1	0	0	0	0	0	0	0	0	-2.34241	0
VEDA_07081	7081	1	1	0	0	0	0	0	0	0	0	1.04355	0
VEDA_07082	7082	1	1	0	0	0	0	0	0	0	0	1.02033	0
VEDA_07084	7084	1	1	0	0	0	0	0	0	0	0	-1.04724	0
VEDA_07094	7094	1	1	0	0	0	0	0	0	1	1	-1.13167	0
VEDA_07115	7115	1	1	0	0	0	0	0	0	0	0	-1.94034	0
VEDA_07118	7118	1	1	0	0	0	0	0	0	0	0	1.23709	0
VEDA_07122	7122	1	1	0	0	0	0	0	0	0	0	1.77435	0
VEDA_07126	7126	1	1	0	0	0	0	0	0	0	0	1.80725	0
VEDA_07131	7131	1	1	0	0	0	0	0	0	0	0	1.24829	0
VEDA_07142	7142	1	1	0	0	0	0	0	0	0	0	-1.09962	0
VEDA_07195	7195	1	1	0	0	0	0	0	0	1	1	-1.60482	0
VEDA_07202	7202	1	1	0	0	0	0	0	0	1	1	1.51819	0
VEDA_07212	7212	1	1	0	0	0	0	0	0	0	0	-1.17682	0
VEDA_07214	7214	1	1	0	0	0	1	0	1	0	0	1.02997	0
VEDA_07216	7216	1	1	0	0	0	0	0	0	0	0	-1.3833	0
VEDA_07225	7225	1	1	0	0	0	0	0	0	0	0	1.22089	0
VEDA_07226	7226	1	1	0	0	0	0	0	0	0	0	1.06344	0
VEDA_07238	7238	1	1	0	1	1	0	0	0	0	0	2.64887	0
VEDA_07241	7241	1	1	0	0	0	0	0	0	0	0	1.36717	0
VEDA_07242	7242	1	1	0	0	0	0	0	0	0	0	2.01757	0
VEDA_07267	7267	1	1	0	0	0	0	0	0	0	0	2.54654	0
VEDA_07274	7274	1	1	0	0	0	0	0	0	0	0	2.50561	0
VEDA_07276	7276	1	1	0	0	0	0	0	0	0	0	-3.21804	0
VEDA_07279	7279	1	1	0	0	0	0	0	0	0	0	2.40719	0
VEDA_07295	7295	1	1	0	1	1	0	0	0	0	0	2.08492	0
VEDA_07298	7298	1	1	0	0	0	0	0	0	0	0	1.42298	0
VEDA_07299	7299	1	1	0	1	1	0	0	0	0	0	1.69421	0
VEDA_07304	7304	1	1	0	0	0	0	0	0	0	0	1.0263	0
VEDA_07306	7306	1	1	0	1	1	0	0	0	0	0	-1.18239	0
VEDA_07308	7308	1	1	0	0	0	0	0	0	0	0	1.2042	0
VEDA_07313	7313	1	1	0	0	0	0	0	0	0	0	1.93762	0
VEDA_07315	7315	1	1	0	0	0	0	0	0	0	0	1.28131	0
VEDA_07319	7319	1	1	0	0	0	0	0	0	0	0	-1.75	0
VEDA_07336	7336	1	1	0	0	0	0	0	0	0	1	3.23272	0
VEDA_07343	7343	1	1	0	0	0	0	0	0	0	0	-1.40376	0
VEDA_07346	7346	1	1	0	0	0	0	0	0	0	0	-1.49386	0
VEDA_07365	7365	1	1	0	0	0	0	0	0	0	0	-1.86295	0
VEDA_07370	7370	1	1	0	0	0	1	0	1	0	0	1.10873	0
VEDA_07374	7374	1	1	0	0	0	0	0	0	0	0	1.89214	0
VEDA_07376	7376	1	1	0	0	0	0	0	0	0	0	1.44558	0
VEDA_07377	7377	1	1	0	0	0	0	0	0	1	1	1.15188	0
VEDA_07380	7380	1	1	0	0	0	1	0	1	0	0	-1.80628	0
VEDA_07382	7382	1	1	0	0	0	0	0	0	0	0	2.54355	0
VEDA_07394	7394	1	1	0	0	1	0	0	0	0	0	1.26139	0
VEDA_07396	7396	1	1	0	0	0	0	0	0	0	0	-1.69197	0
VEDA_07397	7397	1	1	0	0	0	1	0	1	0	0	1.24284	0
VEDA_07409	7409	1	1	0	0	0	0	0	0	1	1	1.25282	0
VEDA_07434	7434	1	1	0	0	0	0	0	0	1	0	1.2627	0
VEDA_07436	7436	1	1	0	0	0	0	0	0	0	0	1.6263	0
VEDA_07440	7440	1	1	0	0	0	0	0	0	0	0	-7.90091	0
VEDA_07445	7445	1	1	0	0	0	0	0	0	0	0	-1.40123	0
VEDA_07456	7456	1	1	0	0	0	0	0	0	1	1	-2.30235	0
VEDA_07457	7457	1	1	0	0	0	0	0	0	1	1	-1.54791	0
VEDA_07461	7461	1	1	0	0	0	0	0	0	0	0	-1.4183	0
VEDA_07474	7474	1	1	0	0	0	0	0	0	0	0	-1.40329	0
VEDA_07492	7492	1	1	0	0	0	0	0	0	0	0	1.81018	0
VEDA_07501	7501	1	1	0	0	0	0	0	0	0	0	2.1732	0
VEDA_07510	7510	1	1	0	0	0	0	0	0	0	0	-2.63953	0
VEDA_07514	7514	1	1	0	0	0	0	0	0	0	0	1.69007	0
VEDA_07515	7515	1	1	0	0	0	0	0	0	0	0	3.76893	0
VEDA_07516	7516	1	1	0	0	0	0	0	0	0	0	1.49974	0
VEDA_07517	7517	1	1	0	0	0	0	0	0	0	0	1.5019	0
VEDA_07518	7518	1	1	0	0	0	0	0	0	1	1	1.38691	0
VEDA_07519	7519	1	1	0	0	0	0	0	0	0	0	2.08414	0
VEDA_07521	7521	1	1	0	0	0	0	0	0	0	0	-1.03183	0
VEDA_07522	7522	1	1	0	0	0	0	0	0	0	0	1.24615	0
VEDA_07532	7532	1	1	0	0	0	0	0	0	0	0	1.01139	0
VEDA_07543	7543	1	1	0	0	0	0	0	0	0	0	1.25175	0
VEDA_07546	7546	1	1	0	0	0	0	0	0	1	1	-1.19857	0
VEDA_07547	7547	1	1	0	0	0	0	0	0	0	0	-1.34032	0
VEDA_07550	7550	1	1	0	0	0	0	0	0	0	0	-1.01256	0
VEDA_07554	7554	1	1	0	0	0	0	0	0	0	0	-1.13329	0
VEDA_07556	7556	1	1	0	0	0	0	0	0	0	0	2.02808	0
VEDA_07559	7559	1	1	0	0	0	0	0	0	0	0	-1.08443	0
VEDA_07563	7563	1	1	0	0	0	0	0	0	0	0	1.64747	0
VEDA_07570	7570	1	1	0	0	0	0	0	0	1	1	1.27741	0
VEDA_07571	7571	1	1	0	0	0	0	0	0	0	0	2.85925	0
VEDA_07572	7572	1	1	0	0	0	0	0	0	0	0	1.74918	0
VEDA_07578	7578	1	1	0	0	0	0	0	0	0	0	1.23558	0
VEDA_07588	7588	1	1	0	0	0	0	0	0	0	0	1.56026	0
VEDA_07589	7589	1	1	0	0	0	0	0	0	0	0	1.23749	0
VEDA_07593	7593	1	1	0	0	0	0	0	0	0	0	-3.206	0
VEDA_07594	7594	1	1	0	0	0	0	0	0	0	0	-3.19049	0
VEDA_07647	7647	1	1	0	0	0	0	0	0	0	0	1.26636	0
VEDA_07663	7663	1	1	0	0	0	0	0	0	0	0	1.17457	0
VEDA_07671	7671	1	1	0	0	0	0	0	0	0	0	2.13975	0
VEDA_07679	7679	1	1	0	0	0	0	0	0	0	0	1.05339	0
VEDA_07688	7688	1	1	0	0	0	0	0	0	0	0	1.11654	0
VEDA_07697	7697	1	1	0	0	0	0	0	0	0	0	1.08123	0
VEDA_07709	7709	1	1	0	0	0	0	0	0	0	0	1.83751	0
VEDA_07715	7715	1	1	0	0	0	1	0	1	0	0	1.16072	0
VEDA_07722	7722	1	1	0	0	0	0	0	0	0	1	-9.40216	0
VEDA_07728	7728	1	1	0	0	0	0	0	0	1	1	1.62963	0
VEDA_07730	7730	1	1	0	0	0	0	0	0	0	1	1.53683	0
VEDA_07735	7735	1	1	0	0	0	0	0	0	0	0	-1.63818	0
VEDA_07739	7739	1	1	0	0	0	0	0	0	1	1	-1.06005	0
VEDA_07742	7742	1	1	0	0	0	0	0	0	0	0	-1.04017	0
VEDA_07743	7743	1	1	0	0	0	0	0	0	1	1	-1.15397	0
VEDA_07744	7744	1	1	0	0	0	0	0	0	0	1	-1.27369	0
VEDA_07748	7748	1	1	0	0	0	0	0	0	0	0	-1.00139	0
VEDA_07751	7751	1	1	0	0	0	0	0	0	0	0	-1.44773	0
VEDA_07752	7752	1	1	0	0	0	0	0	0	0	0	-1.54791	0
VEDA_07759	7759	1	1	0	0	0	0	0	0	0	0	-2.27474	0
VEDA_07765	7765	1	1	0	0	0	0	0	0	0	0	-1.33168	0
VEDA_07770	7770	1	1	0	0	0	0	0	0	1	1	-2.27165	0
VEDA_07777	7777	1	1	0	0	0	0	0	0	0	0	-1.2122	0
VEDA_07780	7780	1	1	0	0	0	0	0	0	0	0	2.60707	0
VEDA_07799	7799	1	1	0	0	0	0	0	0	0	0	-1.35907	0
VEDA_07817	7817	1	1	0	0	0	0	0	0	0	0	3.09066	0
VEDA_07818	7818	1	1	0	0	0	0	0	0	0	0	1.44786	0
VEDA_07831	7831	1	1	0	0	0	0	0	0	1	1	-1.38957	0
VEDA_07838	7838	1	1	0	0	0	0	0	0	0	0	-2.45869	0
VEDA_07842	7842	1	1	0	0	0	0	0	0	0	1	2.12877	0
VEDA_07843	7843	1	1	0	0	0	0	0	0	0	0	-1.22664	0
VEDA_07847	7847	1	1	0	0	0	0	0	0	0	0	-1.12947	0
VEDA_07853	7853	1	1	0	0	0	0	0	0	0	0	2.09127	0
VEDA_07854	7854	1	1	0	0	0	0	0	0	0	0	1.45167	0
VEDA_07878	7878	1	1	0	0	0	0	0	0	0	0	1.58832	0
VEDA_07879	7879	1	1	0	0	0	0	0	0	0	0	1.63166	0
VEDA_07895	7895	1	1	0	0	0	0	0	0	0	0	-2.16692	0
VEDA_07896	7896	1	1	0	1	1	0	0	0	0	0	-1.75841	0
VEDA_07910	7910	1	1	0	0	0	0	0	0	0	0	-9.07708	0
VEDA_07921	7921	1	1	0	0	0	0	0	0	0	0	-2.54737	0
VEDA_07924	7924	1	1	0	0	0	0	0	0	0	0	1.27021	0
VEDA_07925	7925	1	1	0	0	0	0	0	0	1	1	-1.42196	0
VEDA_07928	7928	1	1	0	0	0	0	0	0	0	0	-1.57213	0
VEDA_07929	7929	1	1	0	0	0	0	0	0	0	0	-1.04846	0
VEDA_07934	7934	1	1	0	0	0	0	0	0	1	1	-1.04217	0
VEDA_07935	7935	1	1	0	0	0	0	0	0	0	0	-2.59498	0
VEDA_07953	7953	1	1	0	0	0	0	0	0	0	0	1.16979	0
VEDA_07971	7971	1	1	0	0	0	0	0	0	0	0	1.22799	0
VEDA_07979	7979	1	1	0	0	0	0	0	0	0	0	-1.00407	0
VEDA_07982	7982	1	1	0	0	0	0	0	0	0	0	2.09393	0
VEDA_07992	7992	1	1	0	0	0	0	0	0	0	0	-2.18717	0
VEDA_07996	7996	1	1	0	0	0	0	0	0	0	0	1.14453	0
VEDA_07997	7997	1	1	0	0	0	0	0	0	1	1	2.55746	0
VEDA_08004	8004	1	1	0	0	0	0	0	0	0	1	1.5347	0
VEDA_08015	8015	1	1	0	0	0	0	0	0	0	0	1.44236	0
VEDA_08060	8060	1	1	0	0	0	0	0	0	0	0	1.4899	0
VEDA_08064	8064	1	1	0	0	0	0	0	0	1	1	-1.07806	0
VEDA_08069	8069	1	1	0	0	0	0	0	0	0	0	-1.30885	0
VEDA_08084	8084	1	1	0	0	0	0	0	0	0	0	1.66383	0
VEDA_08087	8087	1	1	0	0	0	0	0	0	0	0	1.00278	0
VEDA_08092	8092	1	1	0	0	0	0	0	0	0	0	1.03706	0
VEDA_08096	8096	1	1	0	0	0	0	0	0	0	0	1.32248	0
VEDA_08098	8098	1	1	0	0	0	0	0	0	0	0	7.80227	0
VEDA_08100	8100	1	1	0	0	0	0	0	0	0	0	1.12261	0
VEDA_08123	8123	1	1	0	0	0	0	0	0	0	0	1.95566	0
VEDA_08124	8124	1	1	0	0	0	0	0	0	0	0	2.11985	0
VEDA_08126	8126	1	1	0	0	0	0	0	0	0	0	2.07793	0
VEDA_08132	8132	1	1	0	0	0	0	0	0	0	0	1.73418	0
VEDA_08133	8133	1	1	0	0	0	0	1	0	0	0	1.43914	0
VEDA_08139	8139	1	1	0	0	0	0	0	0	0	0	1.08431	0
VEDA_08159	8159	1	1	0	1	1	0	0	0	0	0	1.21185	0
VEDA_08160	8160	1	1	0	0	0	0	0	0	0	0	1.48211	0
VEDA_08161	8161	1	1	0	0	0	0	0	0	0	0	2.67388	0
VEDA_08173	8173	1	1	0	0	0	0	0	0	0	0	1.47844	0
VEDA_08174	8174	1	1	0	0	0	0	0	0	0	0	-1.2413	0
VEDA_08179	8179	1	1	0	0	0	0	0	0	0	0	-1.35019	0
VEDA_08184	8184	1	1	0	0	0	0	0	0	0	0	2.11465	0
VEDA_08185	8185	1	1	0	0	0	0	0	0	0	0	1.27232	0
VEDA_08190	8190	1	1	0	0	0	0	0	0	0	0	-2.04676	0
VEDA_08205	8205	1	1	0	0	0	0	0	0	0	0	-1.28224	0
VEDA_08206	8206	1	1	0	0	0	0	0	0	0	0	1.5532	0
VEDA_08223	8223	1	1	0	0	0	0	1	0	0	0	1.63682	0
VEDA_08231	8231	1	1	0	0	0	0	0	0	0	0	-1.20461	0
VEDA_08251	8251	1	1	0	0	0	0	0	0	1	1	1.75888	0
VEDA_08255	8255	1	1	0	0	0	0	0	0	0	0	6.93506	0
VEDA_08261	8261	1	1	0	0	0	1	0	1	0	0	1.28371	0
VEDA_08262	8262	1	1	0	0	0	0	0	0	0	0	1.19397	0
VEDA_08300	8300	1	1	0	0	0	0	1	0	0	0	1.27429	0
VEDA_08318	8318	1	1	0	0	0	0	0	0	0	0	2.04699	0
VEDA_08328	8328	1	1	0	0	0	0	0	0	0	0	-1.2275	0
VEDA_08331	8331	1	1	0	0	0	0	0	0	0	0	1.12951	0
VEDA_08336	8336	1	1	0	0	0	0	0	0	0	0	1.06713	0
VEDA_08347	8347	1	1	0	0	0	0	0	0	0	0	-1.10602	0
VEDA_08373	8373	1	1	0	0	0	0	0	0	0	0	1.27278	0
VEDA_08374	8374	1	1	0	0	0	0	0	0	0	0	2.01568	0
VEDA_08378	8378	1	1	0	0	0	0	0	0	0	0	-1.49473	0
VEDA_08400	8400	1	1	0	1	1	0	0	0	0	0	1.02507	0
VEDA_08406	8406	1	1	0	0	0	0	0	0	0	0	1.0296	0
VEDA_08408	8408	1	1	0	0	0	0	0	0	0	0	1.38297	0
VEDA_08421	8421	1	1	0	0	0	0	0	0	0	0	1.24168	0
VEDA_08432	8432	1	1	0	0	0	0	0	0	0	0	-1.2996	0
VEDA_08437	8437	1	1	0	0	0	0	0	0	0	0	1.8237	0
VEDA_08441	8441	1	1	0	0	0	0	0	0	0	0	2.06601	0
VEDA_08457	8457	1	1	0	0	0	1	1	1	0	0	-1.67779	0
VEDA_08461	8461	1	1	0	0	0	0	0	0	0	0	2.28215	0
VEDA_08466	8466	1	1	0	0	0	0	0	0	0	0	1.27041	0
VEDA_08472	8472	1	1	0	0	0	0	0	0	0	0	-1.77402	0
VEDA_08483	8483	1	1	0	0	0	0	0	0	1	1	1.11844	0
VEDA_08485	8485	1	1	0	0	0	0	0	0	0	0	-1.12778	0
VEDA_08487	8487	1	1	0	0	0	0	0	0	0	0	1.53779	0
VEDA_08498	8498	1	1	0	0	0	0	0	0	0	0	3.34416	0
VEDA_08512	8512	1	1	0	0	0	0	0	0	0	0	4.60891	0
VEDA_08521	8521	1	1	0	0	0	0	0	0	0	0	1.03369	0
VEDA_08532	8532	1	1	0	0	0	0	0	0	0	0	-3.34694	0
VEDA_08533	8533	1	1	0	0	0	0	0	0	0	0	-6.6499	0
VEDA_08538	8538	1	1	0	0	0	0	0	0	0	0	1.18617	0
VEDA_08544	8544	1	1	0	0	0	0	0	0	0	0	1.271	0
VEDA_08553	8553	1	1	0	0	0	0	0	0	0	0	1.39935	0
VEDA_08571	8571	1	1	0	0	0	0	0	0	1	1	2.73002	0
VEDA_08572	8572	1	1	0	0	0	0	0	0	0	0	-6.27917	0
VEDA_08586	8586	1	1	0	0	0	0	0	0	0	0	1.54723	0
VEDA_08589	8589	1	1	0	0	0	0	0	0	0	0	-1.77011	0
VEDA_08603	8603	1	1	0	0	0	0	0	0	0	0	1.06949	0
VEDA_08605	8605	1	1	0	0	0	0	0	0	0	0	1.7325	0
VEDA_08610	8610	1	1	0	0	0	0	0	0	0	0	-5.67638	0
VEDA_08616	8616	1	1	0	0	0	0	0	0	0	0	2.30465	0
VEDA_08618	8618	1	1	0	0	0	0	0	0	0	0	5.77686	0
VEDA_08619	8619	1	1	0	0	0	0	0	0	0	0	-1.15256	0
VEDA_08621	8621	1	1	0	0	0	0	0	0	0	0	1.81232	0
VEDA_08622	8622	1	1	0	0	0	0	0	0	0	0	-1.0084	0
VEDA_08625	8625	1	1	0	0	0	0	0	0	0	0	1.44097	0
VEDA_08627	8627	1	1	0	0	0	0	0	0	0	0	1.14088	0
VEDA_08640	8640	1	1	0	1	1	0	0	0	0	0	1.13	0
VEDA_08645	8645	1	1	0	0	0	0	0	0	0	0	1.35662	0
VEDA_08668	8668	1	1	0	0	0	0	0	0	0	0	1.30537	0
VEDA_08671	8671	1	1	0	0	0	0	0	0	0	0	1.07887	0
VEDA_08673	8673	1	1	0	0	0	0	0	0	0	0	3.82528	0
VEDA_08678	8678	1	1	0	0	0	0	0	0	0	0	1.44549	0
VEDA_08693	8693	1	1	0	0	0	0	0	0	0	0	-1.57712	0
VEDA_08706	8706	1	1	0	0	0	0	0	0	0	0	-1.41232	0
VEDA_08718	8718	1	1	0	0	0	0	0	0	0	0	-1.1497	0
VEDA_08723	8723	1	1	0	0	0	0	0	0	0	0	1.48036	0
VEDA_08748	8748	1	1	0	0	0	0	0	0	0	0	1.04075	0
VEDA_08750	8750	1	1	0	0	0	0	0	0	0	0	-1.06941	0
VEDA_08754	8754	1	1	0	0	0	0	0	0	1	1	2.68186	0
VEDA_08767	8767	1	1	0	0	0	0	0	0	0	0	3.83042	0
VEDA_08784	8784	1	1	0	0	0	0	0	0	0	0	1.27225	0
VEDA_08801	8801	1	1	0	0	0	0	0	0	0	0	2.72534	0
VEDA_08818	8818	1	1	0	0	0	0	0	0	0	0	2.21876	0
VEDA_08823	8823	1	1	0	0	0	0	0	0	0	0	1.38216	0
VEDA_08833	8833	1	1	0	0	0	0	0	0	0	0	1.15908	0
VEDA_08834	8834	1	1	0	0	0	0	0	0	0	0	1.00271	0
VEDA_08845	8845	1	1	0	0	0	0	0	0	0	0	3.99807	0
VEDA_08852	8852	1	1	0	0	0	0	0	0	0	1	1.13937	0
VEDA_08856	8856	1	1	0	0	0	0	0	0	0	0	1.67699	0
VEDA_08857	8857	1	1	0	0	0	0	0	0	0	0	1.34299	0
VEDA_08863	8863	1	1	0	0	0	0	0	0	0	0	-1.286	0
VEDA_08867	8867	1	1	0	0	0	0	0	0	0	0	-1.15678	0
VEDA_08879	8879	1	1	0	0	0	1	0	1	0	0	1.09786	0
VEDA_08887	8887	1	1	0	0	0	0	0	0	0	0	-2.80296	0
VEDA_08888	8888	1	1	0	0	0	0	0	0	0	0	-1.86328	0
VEDA_08889	8889	1	1	0	0	0	0	0	0	0	0	-3.12811	0
VEDA_08895	8895	1	1	0	0	0	0	0	0	0	0	-4.23251	0
VEDA_08902	8902	1	1	0	0	0	0	0	0	0	0	-1.93856	0
VEDA_08909	8909	1	1	0	0	0	0	0	0	0	0	1.3326	0
VEDA_08917	8917	1	1	0	0	0	0	0	0	0	0	3.29774	0
VEDA_08929	8929	1	1	0	0	0	0	0	0	0	0	-1.10774	0
VEDA_08930	8930	1	1	1	0	0	0	0	0	1	1	-1.03131	0
VEDA_08937	8937	1	1	0	0	0	0	1	0	0	0	1.07144	0
VEDA_08938	8938	1	1	0	0	0	0	0	0	0	0	-1.06197	0
VEDA_08949	8949	1	1	0	0	0	0	0	0	0	0	5.61227	0
VEDA_08950	8950	1	1	0	0	0	0	0	0	0	0	-1.11769	0
VEDA_08957	8957	1	1	0	0	0	0	0	0	0	0	1.12825	0
VEDA_08961	8961	1	1	0	0	0	0	0	0	0	0	1.34994	0
VEDA_08969	8969	1	1	0	0	0	0	0	0	0	0	-1.04002	0
VEDA_08972	8972	1	1	0	0	0	0	0	0	0	0	1.52	0
VEDA_08982	8982	1	1	0	0	0	0	0	0	0	0	1.51119	0
VEDA_08993	8993	1	1	0	0	0	0	0	0	0	0	-1.49297	0
VEDA_08999	8999	1	1	0	0	0	0	0	0	0	0	2.6984	0
VEDA_09008	9008	1	1	0	0	0	0	0	0	0	0	1.14888	0
VEDA_09011	9011	1	1	0	0	0	0	0	0	0	0	1.98574	0
VEDA_09015	9015	1	1	0	0	0	0	0	0	0	0	1.83809	0
VEDA_09021	9021	1	1	0	0	0	0	0	0	0	0	1.47922	0
VEDA_09022	9022	1	1	0	0	0	0	0	0	0	0	1.3947	0
VEDA_09027	9027	1	1	0	0	0	0	0	0	0	0	-1.21664	0
VEDA_09030	9030	1	1	0	0	0	0	0	0	1	1	-1.07419	0
VEDA_09038	9038	1	1	0	0	0	0	0	0	0	0	1.08641	0
VEDA_09042	9042	1	1	0	0	0	0	0	0	1	1	-2.04973	0
VEDA_09045	9045	1	1	0	0	0	0	0	0	0	0	-1.3384	0
VEDA_09047	9047	1	1	0	0	0	0	0	0	0	0	1.44791	0
VEDA_09055	9055	1	1	0	0	0	0	1	0	0	0	-1.05683	0
VEDA_09067	9067	1	1	0	0	0	0	0	0	0	0	-1.24775	0
VEDA_09070	9070	1	1	0	0	0	0	0	0	0	0	-1.3455	0
VEDA_09072	9072	1	1	0	0	0	0	0	0	0	0	-1.16267	0
VEDA_09077	9077	1	1	0	0	0	0	0	0	0	0	1.12514	0
VEDA_09086	9086	1	1	0	0	0	0	0	0	0	0	1.24586	0
VEDA_09096	9096	1	1	0	0	0	0	0	0	0	0	4.49342	0
VEDA_09109	9109	1	1	0	0	0	0	0	0	0	0	-1.01767	0
VEDA_09129	9129	1	1	0	0	0	0	0	0	0	0	-1.56412	0
VEDA_09135	9135	1	1	0	0	0	0	0	0	0	0	2.35724	0
VEDA_09142	9142	1	1	0	0	0	0	0	0	0	0	-1.09791	0
VEDA_09147	9147	1	1	0	0	0	0	0	0	0	0	1.137	0
VEDA_09159	9159	1	1	0	0	0	0	0	0	0	0	1.45998	0
VEDA_09171	9171	1	1	0	0	0	0	0	0	1	1	5.66427	0
VEDA_09176	9176	1	1	0	0	0	0	0	0	0	0	1.1707	0
VEDA_09177	9177	1	1	0	0	0	0	0	0	0	0	1.31535	0
VEDA_09193	9193	1	1	0	0	0	0	0	0	0	1	10.0074	0
VEDA_09207	9207	1	1	0	0	0	0	0	0	0	0	1.26222	0
VEDA_09214	9214	1	1	0	0	0	0	0	0	0	0	1.1167	0
VEDA_09234	9234	1	1	0	0	0	0	1	0	0	0	-1.37884	0
VEDA_09236	9236	1	1	0	0	0	0	0	0	0	0	1.02923	0
VEDA_09243	9243	1	1	0	0	0	0	0	0	0	0	1.77946	0
VEDA_09244	9244	1	1	0	0	0	0	0	0	0	0	1.79371	0
VEDA_09250	9250	1	1	0	0	0	0	0	0	0	0	3.35883	0
VEDA_09253	9253	1	1	0	0	0	0	0	0	0	0	-1.78533	0
VEDA_09265	9265	1	1	0	0	0	0	0	0	0	0	-1.69841	0
VEDA_09273	9273	1	1	0	0	0	0	1	0	0	0	-1.54383	0
VEDA_09285	9285	1	1	0	0	0	0	0	0	1	1	-1.6237	0
VEDA_09288	9288	1	1	0	0	0	0	0	0	0	0	1.04168	0
VEDA_09289	9289	1	1	0	0	0	0	0	0	0	0	1.82702	0
VEDA_09291	9291	1	1	0	0	0	0	0	0	0	0	1.28864	0
VEDA_09292	9292	1	1	0	0	0	0	0	0	0	0	1.17376	0
VEDA_09297	9297	1	1	0	0	0	0	0	0	0	0	-1.41605	0
VEDA_09306	9306	1	1	0	0	0	0	0	0	1	1	1.54818	0
VEDA_09307	9307	1	1	0	0	0	0	0	0	0	0	-2.55089	0
VEDA_09332	9332	1	1	0	0	0	0	0	0	0	0	-1.2834	0
VEDA_09337	9337	1	1	0	0	0	0	0	0	0	0	-9.71899	0
VEDA_09339	9339	1	1	0	0	0	0	0	0	0	0	1.8495	0
VEDA_09349	9349	1	1	0	0	0	0	0	0	0	0	1.51283	0
VEDA_09352	9352	1	1	0	1	1	0	0	0	0	0	1.06002	0
VEDA_09354	9354	1	1	0	0	0	0	0	0	0	0	1.02965	0
VEDA_09383	9383	1	1	0	0	0	0	0	0	0	0	1.09046	0
VEDA_09385	9385	1	1	0	0	0	0	0	0	0	0	-4.04179	0
VEDA_09410	9410	1	1	0	0	0	0	0	0	0	0	2.08138	0
VEDA_09414	9414	1	1	0	0	0	0	0	0	0	0	-1.94541	0
VEDA_09426	9426	1	1	0	0	0	0	0	0	0	0	-1.9688	0
VEDA_09435	9435	1	1	0	0	0	0	0	0	0	0	-1.23235	0
VEDA_09460	9460	1	1	0	0	0	0	0	0	0	0	-1.97217	0
VEDA_09462	9462	1	1	0	0	0	0	0	0	0	1	1.80058	0
VEDA_09465	9465	1	1	0	0	0	0	0	0	0	0	1.47355	0
VEDA_09485	9485	1	1	0	0	0	1	0	1	0	0	-1.07708	0
VEDA_09491	9491	1	1	0	0	0	0	0	0	0	0	-1.51372	0
VEDA_09499	9499	1	1	0	0	0	0	0	0	1	1	-3.5066	0
VEDA_09503	9503	1	1	0	0	0	0	0	0	0	0	-1.08765	0
VEDA_09510	9510	1	1	0	0	0	0	0	0	0	0	-1.44824	0
VEDA_09519	9519	1	1	0	0	0	0	0	0	0	0	-1.14057	0
VEDA_09531	9531	1	1	0	0	0	0	0	0	1	1	-1.01722	0
VEDA_09535	9535	1	1	0	0	0	0	0	0	0	0	-1.8622	0
VEDA_09538	9538	1	1	0	0	0	0	0	0	0	0	-1.13731	0
VEDA_09544	9544	1	1	0	0	0	0	0	0	0	0	1.42517	0
VEDA_09546	9546	1	1	0	0	0	0	0	0	0	0	-1.17017	0
VEDA_09555	9555	1	1	0	0	0	0	0	0	0	0	1.83551	0
VEDA_09556	9556	1	1	0	0	0	0	0	0	0	0	1.33532	0
VEDA_09564	9564	1	1	0	0	0	0	0	0	0	0	-1.49844	0
VEDA_09565	9565	1	1	0	0	0	0	0	0	0	0	-1.44552	0
VEDA_09570	9570	1	1	0	0	0	0	0	0	0	0	2.86048	0
VEDA_09571	9571	1	1	0	0	0	0	0	0	0	0	2.96369	0
VEDA_09577	9577	1	1	0	0	0	0	0	0	0	0	1.51708	0
VEDA_09578	9578	1	1	0	0	0	0	0	0	0	0	-1.33752	0
VEDA_09582	9582	1	1	0	0	0	0	0	0	0	0	1.67964	0
VEDA_09583	9583	1	1	0	0	0	0	0	0	0	0	1.04502	0
VEDA_09596	9596	1	1	0	0	0	0	0	0	0	0	1.03613	0
VEDA_09601	9601	1	1	0	0	0	0	0	0	0	0	3.38002	0
VEDA_09602	9602	1	1	0	0	0	0	0	0	1	1	1.49231	0
VEDA_09609	9609	1	1	0	0	0	0	0	0	0	0	2.08939	0
VEDA_09613	9613	1	1	0	0	0	0	0	0	0	0	-3.18706	0
VEDA_09620	9620	1	1	0	0	0	0	0	0	0	0	4.06325	0
VEDA_09649	9649	1	1	0	0	0	0	0	0	0	0	2.93949	0
VEDA_09657	9657	1	1	0	1	1	0	0	0	0	0	1.51458	0
VEDA_09659	9659	1	1	0	0	0	0	0	0	0	0	2.26621	0
VEDA_09663	9663	1	1	0	0	0	0	0	0	0	0	1.79003	0
VEDA_09664	9664	1	1	0	0	0	0	0	0	0	0	-1.03114	0
VEDA_09672	9672	1	1	0	0	0	0	0	0	0	0	4.22909	0
VEDA_09673	9673	1	1	0	0	0	0	0	0	0	0	6.16299	0
VEDA_09674	9674	1	1	0	0	0	0	0	0	0	0	2.40705	0
VEDA_09681	9681	1	1	0	0	0	0	0	0	0	0	-1.36375	0
VEDA_09684	9684	1	1	0	0	0	0	1	0	0	0	-1.26172	0
VEDA_09700	9700	1	1	0	0	0	0	0	0	0	0	-2.16608	0
VEDA_09716	9716	1	1	0	0	0	0	0	0	0	0	-2.99613	0
VEDA_09718	9718	1	1	0	0	0	0	0	0	0	0	-1.1865	0
VEDA_09720	9720	1	1	0	0	0	0	0	0	0	0	-1.21154	0
VEDA_09721	9721	1	1	0	0	0	0	0	0	0	0	-1.06804	0
VEDA_09722	9722	1	1	0	0	0	0	0	0	0	0	-1.47802	0
VEDA_09727	9727	1	1	0	0	0	0	0	0	0	0	1.27287	0
VEDA_09733	9733	1	1	0	0	0	0	0	0	0	0	1.7127	0
VEDA_09735	9735	1	1	0	0	0	0	0	0	0	0	-1.68386	0
VEDA_09743	9743	1	1	0	0	0	0	0	0	0	0	3.71935	0
VEDA_09752	9752	1	1	0	0	0	0	0	0	0	0	-1.14711	0
VEDA_09775	9775	1	1	0	0	0	0	0	0	0	0	1.46121	0
VEDA_09784	9784	1	1	0	0	0	0	0	0	0	0	1.17618	0
VEDA_09787	9787	1	1	0	1	1	0	0	0	0	0	1.12087	0
VEDA_09789	9789	1	1	0	0	0	0	0	0	0	0	3.29345	0
VEDA_09805	9805	1	1	0	0	0	0	0	0	0	0	1.24262	0
VEDA_09811	9811	1	1	0	0	0	0	0	0	0	0	1.54827	0
VEDA_09813	9813	1	1	0	0	0	0	0	0	0	0	-1.63459	0

## Sheet: Table S5
Table S5 Information of strains in this study
Strain ID	Species	Host	Origin	Purpose
HB01	V. dahliae	Cotton	Hubei province	For difference analysis of microsclerotium-type and hypha-type strains
D07078	V. dahliae	Cotton	Hebei province
35-4	V. dahliae	Cotton	Hubei province
ZM4	V. dahliae	Maple	Shandong province
HB11	V. dahliae	Cotton	Hubei province
HB33	V. dahliae	Cotton	Hubei province
D08148	V. dahliae	Cotton	Hebei province
HB17	V. dahliae	Cotton	Hubei province
HB36	V. dahliae	Cotton	Hubei province
HB41	V. dahliae	Cotton	Hubei province
Botrytis cinerea		Grape	Shandong province	To clone VdPKS9 homologues
Colletotrichum gloeosporioides		Cyclocarya paliurus	Guizhou province
Colletotrichum fructicola		Cyclocarya paliurus	Guizhou province
Strain ID	Origin	Type	Disease index±SD	Purpose
VDG66	Xinjing, China	MH	20.5±1.3	For pathogenicity analysis of MH-type and AH-type strains
VDG79	Xinjing, China	MH	24.8±9.2
VDG30	Shanxi, China	MH	25.9±0.9
VDG73	Xinjing, China	MH	26.5±1.8
VDG56	Xinjing, China	MH	28.6±1.5
VDG54	Xinjing, China	MH	29±2.0
VDG58	Xinjing, China	MH	29.6±5.8
VDG59	Xinjing, China	MH	31.1±2.2
VDG78	Xinjing, China	MH	32.1±9.4
VDG62	Xinjing, China	MH	34±2.8
VDG71	Xinjing, China	MH	34.6±4.0
VDG32	Hubei, China	MH	35.3±1.5
VDG77	Xinjing, China	MH	35.8±7.1
VDG63	Xinjing, China	MH	36.4±12.7
VDG65	Xinjing, China	MH	36.7±10.3
VDG80	Xinjing, China	MH	36.9±1.1
VDG55	Xinjing, China	MH	37.1±6.4
VDG75	Xinjing, China	MH	37.4±10.8
VDG69	Xinjing, China	MH	38.4±13.0
VDG57	Xinjing, China	MH	38.5±8.1
VDG14	Hubei, China	MH	39.5±7.2
VDG49	Hunan, China	MH	39.7±9.2
VDG70	Xinjing, China	MH	40.5±11.0
VDG74	Xinjing, China	MH	40.8±3.4
VDG61	Xinjing, China	MH	40.9±14.4
VDG27	Henan, China	MH	41.2±1.5
VDG76	Xinjing, China	MH	46±8.0
VDG08	Hubei, China	MH	47.4±10.3
VDG37	Jiangxi, China	MH	50.6±7.8
VDG51	Hubei, China	MH	55±4.4
VDG64	Xinjing, China	MH	55.7±0.0
VDG53	Hubei, China	MH	56.5±8.9
VDG20	Hebei, China	MH	58.3±2.3
VDG19	Hebei, China	MH	58.9±14.4
VDG68	Xinjing, China	MH	61.2±6.1
VDG67	Xinjing, China	MH	64.5±8.1
VDG60	Xinjing, China	MH	64.8±5.4
VDG24	Hebei, China	AH	23.2±2.5
VDG39	Jiangxi, China	AH	24.9±4.6
VDG02	Shandong, china	AH	26.8±0.0
VDG22	Hebei, China	AH	40.7±16.0
VDG09	Hubei, china	AH	42.4±12.8
VDG21	Hebei, China	AH	44.2±11.5
VDG52	Hunan, China	AH	44.2±15.8
VDG16	Hebei, China	AH	44.6±5.8
VDG48	Hebei, China	AH	49.4±4.9
VDG42	Jiangxi, China	AH	49.8±15.4
VDG43	Hebei, China	AH	52.3±16.6
VDG06	Hebei, China	AH	52.6±15.0
VDG11	Hebei, China	AH	53.3±8.6
VDG44	Hebei, China	AH	54.4±9.6
VDG72	Xingjiang, Chian	AH	55.4±11.9
VDG45	Hunan, China	AH	56.3±21.5
VDG25	Shaanxi, China	AH	57±6.0
VDG07	Hebei, China	AH	57.3±6.1
VDG31	Hebei, China	AH	57.9±3.6
VDG38	Jiangxi, China	AH	58±2.8
VDG34	Anhui, China	AH	58.4±9.6
VDG15	Hebei, China	AH	59.1±6.2
VDG03	Hebei, China	AH	62.1±9.8
VDG50	Hebei, China	AH	62.4±12.1
VDG12	Hebei, China	AH	65.5±3.3
VDG04	Hebei, China	AH	66.2±9.2
VDG41	Jiangxi, China	AH	66.7±13.1
VDG23	Hebei, China	AH	67.7±13.5
VDG01	Jiangsu, China	AH	68.6±14.1
VDG40	Hebei, China	AH	69±4.6
VDG29	Shanxi, China	AH	70.2±2.9
VDG35	Anhui, China	AH	70.5±12.4
VDG46	Hunan, China	AH	74.2±11.7
VDG47	Hunan, China	AH	76.8±6.8
