# Supplementary material for: A polyketide synthase from Verticillium dahliae modulates melanin biosynthesis and hyphal growth to promote virulence
Source: BMC Biol. 2022 May 30;20:125. doi: 10.1186/s12915-022-01330-2 (PMC9153097; doi:10.1186/s12915-022-01330-2)
Supplement: Supplementary file 3 — Additional file 3. Raw data of experimental results. [file 12915_2022_1330_MOESM3_ESM.xlsx]

## Sheet: Figure 1C, D and F
figure 1C	Quantification the fungal biomass in cotton.
WT	ΔVdPKS9-1	ΔVdPKS9-2	ECΔVdPKS9-1	ECΔVdPKS9-2
1	0.488413	0.508138	1.10142	1.0183
1.09832	0.547912	0.541281	1.34637	1.10835
1.09857	0.612543	0.517179	0.818284	1.01922
figure 1D	The disease rating associated with each of the different strains.
	healthy			grade Ⅰ			grade Ⅱ			grade Ⅲ
WT	3	0	3	2	2	1	4	3	2	11	15	14
ΔVdPKS9-1	9	10	8	3	4	6	3	3	3	5	3	3
ΔVdPKS9-2	9	10	10	3	6	3	4	2	3	4	2	4
ECΔVdPKS9-1	1	2	1	1	3	2	2	3	2	16	12	15
ECΔVdPKS9-2	1	2	2	1	2	2	4	4	3	14	12	13
figure 1F	Quantification the fungal biomass in tobacco.
WT	ΔVdPKS9-1	ΔVdPKS9-2	ECΔVdPKS9-1	ECΔVdPKS9-2
1	0.446252	0.508361	1.23077	1.21224
1.02059	0.404894	0.537709	0.932358	1.17424
0.976029	0.427767	0.569639	1.1502	0.929698

## Sheet: Figure 2E
figure 2E	Colony diameter (mm) on the medium supplemented with quinones compounds.
		WT	ΔVdPKS9	ECΔVdPKS9
CK	czapek	29.86	26.88	30.86
		29.28	27.03	30.7
		29.59	26.79	30.76
1,2-Naphthoquinone	125 μM	26.55	25.1	27.8
		26.22	25.54	28.08
		27.16	25.3	27.82
	250 μM	22.81	21.09	24.37
		23.32	21.15	24.56
		22.47	21.45	23.78
9,10-Phenanthraquinone	10 μM	20.16	19.11	21.86
		20.7	18.97	21.58
		20.51	18.71	21.26
	30 μM	11.25	10.23	11.85
		11.58	10.35	11.98
		11.82	10.68	11.37
1,4-Benzoquinone	125 μM	27.55	23.42	27.4
		27.36	24.3	27.21
		27.23	24.15	27.98
	250 μM	25.86	23.1	25.71
		25.74	22.79	25.38
		25.06	22.58	24.87
Menadione	10 μM	25.85	22.82	27.15
		25.03	22.93	26.98
		25.84	23.48	27.88
	30 μM	15.37	13.68	15.08
	.	15.87	13.81	16.48
		16.45	13.47	15.22

## Sheet: Figure 3B, C and H
figure 3B	Colony diameter (mm) on PDA.
WT	30.78	31.53	31.37	31.22	31.44
ΔVdPKS9-1	25.68	26.43	26.38	26.05	26.14
ΔVdPKS9-2	26.79	26.13	26.65	27.12	27.65
ECΔVdPKS9-1	31.2	31.58	31.43	30.98	31.65
ECΔVdPKS9-2	31.33	30.58	31.45	31.51	30.77
figure 3C	Melanin area (%) of the indicated strains on PDA.
WT	ΔVdPKS9-1	ΔVdPKS9-2	ECΔVdPKS9-1	ECΔVdPKS9-2
15.0457	56.7626	59.4125	18.7426	17.785
16.7984	60.7011	56.6697	15.3745	18.9829
15.7221	59.5542	58.6259	18.55	16.6799
figure 3H	Analyses of the relative expression of melanin biosynthesis genes in VdPKS9 deletion mutant compared to the wild-type strain and ectopic transformants by reverse transcription-quantitative PCR.
WT
	average	(+)SD	(-)SD
VdCmr1	1	0.0624357	0.0587666
VdPKS1	1	0.0362497	0.0349816
VDAG_0183	1	0.0417793	0.0401038
VDAG_3393	1	0.040031	0.0384902
VDAG_3665	1	0.0538905	0.0511348
VdLac1	1	0.0722815	0.0674091
VDAG_0261	1	0.0498928	0.0475218
ΔVdPKS9-1
VdCmr1	1.39849	1.36846	1.39271
VdPKS1	5.30443	4.6512	4.9682
VDAG_0183	3.16744	3.55308	3.23905
VDAG_3393	5.80994	6.11688	6.00743
VDAG_3665	6.39716	7.94355	5.05959
VdLac1	3.41006	3.6034	3.57024
VDAG_0261	5.0472	5.76124	5.97088
ΔVdPKS9-2
VdCmr1	1.14933	1.10401	1.15333
VdPKS1	10.4693	9.16305	10.4102
VDAG_0183	3.2972	3.60578	3.80781
VDAG_3393	3.82379	3.76321	4.06065
VDAG_3665	6.40078	6.48164	7.03019
VdLac1	3.88014	3.63207	4.12424
VDAG_0261	3.59778	3.951	4.7386
ECΔVdPKS9-1
VdCmr1	0.97592	1.00211	1.05191
VdPKS1	1.83527	1.23695	1.73437
VDAG_0183	0.979434	1.03675	0.925289
VDAG_3393	1.09951	1.5559	1.09401
VDAG_3665	0.981115	0.944034	1.12449
VdLac1	1.233	1.19394	1.74072
VDAG_0261	1.58126	1.74686	1.83396
ECΔVdPKS9-2
VdCmr1	1.33029	1.07654	1.35286
VdPKS1	1.34308	1.14436	1.75063
VDAG_0183	1.45994	1.10066	1.18725
VDAG_3393	1.30979	1.08361	1.21719
VDAG_3665	1.19219	1.07387	1.26212
VdLac1	1.06901	1.30514	1.2491
VDAG_0261	1.50678	1.28159	1.32696

## Sheet: Figure 4B-D
figure 4B	Quantification of melanin deposition in visual field by color density.
3 dpi	WT	178.753	173.152	172.39
	ΔVdPKS9-1	168.523	166.594	162.733
	ΔVdPKS9-2	172.282	170.493	171.082
	ECΔVdPKS9-1	170.073	150.372	164.001
	ECΔVdPKS9-2	169.935	176.217	169.244
5 dpi	WT	176.346	165.304	174.552
	ΔVdPKS9-1	112.392	105.016	125.229
	ΔVdPKS9-2	124.394	102.853	112.859
	ECΔVdPKS9-1	167.369	168.434	173.041
	ECΔVdPKS9-2	158.82	163.177	174.841
7 dpi	WT	166.031	173.309	175.609
	ΔVdPKS9-1	83.6912	84.3692	99.352
	ΔVdPKS9-2	98.9025	96.8235	108.187
	ECΔVdPKS9-1	166.23	165.503	153.093
	ECΔVdPKS9-2	166.064	155.653	167.976
14 dpi	WT	164.046	152.328	153.183
	ΔVdPKS9-1	45.5374	50.7787	49.0625
	ΔVdPKS9-2	52.1072	38.733	38.1314
	ECΔVdPKS9-1	162.203	150.592	155.361
	ECΔVdPKS9-2	147.24	150.54	140.721
figure 4C	Statistics the number of mature microsclerotia (7 dpi).
WT	12	14	13	13	14
ΔVdPKS9-1	25	28	23	27	25
ΔVdPKS9-2	30	27	25	27	26
ECΔVdPKS9-1	14	12	16	15	16
ECΔVdPKS9-2	13	16	12	12	17
figure 4D	Analyses of the relative expression (log2[flod-change]) of melanin biosyntheis genes during the microsclerotia development.
		VdCmr1	VdLac1	VDAG_0183	VdPKS1	VDAG_3393	Vayg1	VDH1	VDAG_0261
3 dpi	WT	0	0	0	0	0	0	0	0
	ΔVdPKS9	2.02041	3.15023	2.03034	1.06281	1.76469	0.531069	-0.597278	0.990592
	ECΔVdPKS9	1.01863	0.43082	0.786596	-0.265345	1.16414	1.09896	0.862352	0.233888
5 dpi	WT	0	0	0	0	0	0	0	0
	ΔVdPKS9	2.68257	4.02192	3.47119	0.452068	3.40613	1.62527	-0.756331	0.448901
	ECΔVdPKS9	0.297485	0.566572	0.732052	-0.129734	1.10702	-0.224317	-0.28279	0.46048
7 dpi	WT	0	0	0	0	0	0	0	0
	ΔVdPKS9	2.95475	5.67183	4.52306	0.634129	4.93036	2.22342	0.0551957	3.10618
	ECΔVdPKS9	-0.00288828	0.799916	0.314986	-0.027675	0.405992	0.253384	-0.100051	-0.0291463
14 dpi	WT	0	0	0	0	0	0	0	0
	ΔVdPKS9	2.55336	5.04002	5.81916	2.84398	6.29572	3.39369	2.47508	4.59991
	ECΔVdPKS9	0.575312	1.77821	2.13422	0.695994	2.40871	0.659925	0.879706	0.799087

## Sheet: Figure 5B, E, G and H
figure 5B	Relative expression analyses of the melanin biosynthesis genes in the indicated strains following treatment with tricyclazole.
	VdPKS1	VdPKS9	VDAG_0183	VdCmr1	VdLac1	VDAG_3393	VDAG_3665
WT-CK	1	1	1	1	1	1	1
	0.846853	0.745076	0.764723	0.870556	0.879344	0.837562	0.886425
	0.892845	0.851522	0.896327	0.921451	0.892106	0.974724	0.963314
WT-Tri120	0.153786	0.693666	0.22689	0.377347	0.330382	0.219812	0.275247
	0.147654	0.661329	0.245608	0.408849	0.344193	0.244529	0.276792
	0.119194	0.631622	0.232898	0.415367	0.317649	0.218437	0.271658
ΔVdPKS9-Tri120	0.518848	0.000163604	4.27737	1.78882	2.9363	3.10078	5.37462
	0.476487	0.000195279	4.31582	1.79957	3.1753	3.4562	7.16099
	0.503971	7.1759e-05	4.05816	1.67192	3.25276	3.20127	5.19596
figure 5E	Analyses of the expression of the melanin biosynthesis genes in the double deletion mutant.
	VdPKS1	VdPKS9	VDAG_0183	VdCmr1	VdLac1	VDAG_3393	VDAG_3665
WT-CK	1	1	1	1	1	1	1
	1.33809	0.921236	1.00636	0.862075	1.10489	1.15901	0.858393
	1.1745	0.958259	1.04189	0.90928	1.26522	1.04468	1.01376
ΔVdPKS1		1.53305	0.197904	1.18204	0.321534	0.232993	0.0764576
		1.39654	0.198997	1.14112	0.341573	0.232446	0.0782689
		1.71214	0.199985	1.14068	0.311651	0.238127	0.0748871
ΔVdPKS9	2.29487		3.82955	1.12224	2.32517	3.01256	2.90204
	3.01673		4.21633	1.10862	2.38452	3.04291	3.29277
	2.96258		4.17103	1.07314	2.44799	3.29745	3.03781
ΔVdPKS1_9	0.00594439		0.907083	1.18048	1.60244	0.594732	0.939461
	0.00899254		0.918375	1.42326	1.92974	0.643229	0.997433
	0.00210005		0.74571	1.29382	1.61982	0.540841	0.862548
figure 5G	Relative expression analyses of the melanin biosynthesis genes of the indicated strains following supplementation with scytalone.
	VdPKS1	VdPKS9	VDAG_0183	VdCmr1	VdLac1	VDAG_3393	VDAG_3665
WT-CK	1	1	1	1	1	1	1
	0.96959	0.921236	1.00636	0.862075	1.10489	1.15901	0.858393
	0.87052	0.958259	1.04189	0.90928	1.26522	1.04468	1.01376
WT-SCYTA	1.84237	0.534468	3.74471	1.36893	6.93942	5.02007	8.06971
	2.13704	0.570652	3.62507	1.47287	7.97901	4.84994	8.69616
	2.10578	0.56233	3.53181	1.54655	7.98822	4.44724	9.00513
ΔVdPKS1-SCYTA		0.634541	0.496745	1.1098	1.13045	0.613359	0.755642
		0.760406	0.493805	1.02742	1.24785	0.696833	0.715498
		0.749098	0.491633	0.994964	1.03038	0.598964	0.616319
ΔVdPKS9-SCYTA	2.85526		37.6207	9.20866	27.3053	31.0468	21.7896
	2.99794		39.3574	10.2805	30.1732	31.3302	20.9082
	2.78539		37.2161	11.5824	31.4476	32.4105	22.544
ΔVdPKS1_9-SCYTA			1.55843	2.597	6.67278	1.70363	5.33007
			1.96614	1.45662	6.21238	2.35731	4.59366
			1.51461	2.59168	6.36248	1.64613	5.31815
figure 5H	Relative expression analyses of melanin biosynthesis genes and VdPKS9 in the ΔVdPKS1-OEVdPKS9 strain compared with the ΔVdPKS1 strain.
VdCmr1		VDAG_0183		VdLac1		VDAG_3393		VDAG_3665		VdPKS9
ΔVdPKS1	ΔVdPKS1_9	ΔVdPKS1	ΔVdPKS1_9	ΔVdPKS1	ΔVdPKS1_9	ΔVdPKS1	ΔVdPKS1_9	ΔVdPKS1	ΔVdPKS1_9	ΔVdPKS1	ΔVdPKS1_9
1	0.934625	1	1.24564	1	1.12669	1	0.932752	1	0.858141	1	13.7864
1.1645	1.10862	1.12931	1.20584	1.14543	1.31321	1.0355	1.00429	0.893999	0.951548	0.844426	12.599
0.987733	1.02836	0.946726	1.13397	0.978422	1.28806	0.89813	1.07809	1.06159	0.844761	0.981984	13.4955

## Sheet: Figure 6B, D, F, G and H
figure 6B	Analyses of the relative expression of melanin biosynthesis genes in the transformant overexpressing VdPKS9 in strain AT13 and the VdPKS9 deletion mutant in Vd991 strain by RT-qPCR.
	VdPKS1	VdPKS9	VDAG_0183	VdCmr1	VdLac1	VDAG_3393	VDAG_3665
AT13	1	1	1	1	1	1	1
	1.16729	0.967057	0.966353	0.920928	0.796116	0.826835	0.855964
	0.948036	0.901005	0.842006	0.798	0.95027	0.782758	0.904593
AT13-OEPKS9	1.07403	17.748	0.00580668	0.044263	0.00726687	0.00584997	0.00168315
	1.13229	18.1598	0.00593331	0.0535023	0.00656412	0.00616876	0.00172067
	1.17946	17.9389	0.0061258	0.058681	0.00769728	0.00616907	0.00179948
Vd991	1		1	1	1	1	1
	0.811387		0.869249	0.81439	0.89475	0.810779	0.869129
	0.782744		0.888569	0.920932	0.981966	0.876361	0.87366
Vd991-ΔVdPKS9	4.78801		442.719	32.4765	228.843	319.581	1255.75
	4.08334		468.428	28.6977	200.584	314.563	1162.19
	3.42552		396.987	24.9858	222.679	326.708	1242.45
figure 6D	Analyses of conidiation (10^6/cm^2) in the indicated strains.
AT13	16.75	19.5	18
AT13-OEPKS9-1	4.5	5.5	5.25
AT13-OEPKS9-2	4.25	3.75	5
Vd991	10	11.25	11.75
Vd991-ΔVdPKS9-1	20.75	21.75	23
Vd991-ΔVdPKS9-2	21.75	22.75	19.5
figure 6F	The relative expression of VdPKS9 between AH-type and MH-type strains during culture on Czapek medium.
2 dpi-VdPKS9 relative expression					3.5 dpi-VdPKS9 relative expression
	average	(+)SD	(-)SD			average	(+)SD	(-)SD
W-HB33	1	0.0423612	0.0406397		W-HB33	1	0.0434869	0.0416746
B-D07078	0.950511	0.053907	0.0510139		B-D07078	1.25251	0.0553887	0.0530431
W-08148	0.896455	0.0555019	0.0522659		W-08148	1.04532	0.0376491	0.0363403
B-HB01	1.05169	0.0420759	0.0404573		B-HB01	1.03056	0.0394148	0.0379629
W-HB17	0.948021	0.0467465	0.0445497		W-HB17	0.984204	0.0538356	0.0510435
B-35_4	0.403958	0.00483095	0.00477386		B-35_4	1.05003	0.028077	0.0273458
W-HB36	0.50905	0.0359665	0.033593		W-HB36	0.778879	0.0257918	0.0249651
W-HB41	0.381691	0.0177004	0.016916		W-HB41	1.05413	0.0434247	0.0417066
B-ZM4	0.275916	0.010123	0.0097647		B-ZM4	0.677878	0.0121809	0.0119659
B-HB11	0.357027	0.0228361	0.0214633		B-HB11	0.943836	0.0214758	0.020998
figure 6G	Relative expression of VdPKS9 in AH-type and MH-type strains under nutrition stress.
D07078-3.5Czap	1		HB17-3.5Czap	1
	1.05806			0.738733
	1.14393			0.800928
D07078-3.5BMM	0.699276		HB17-3.5BMM	3.47687
	0.698301			3.62246
	0.708155			3.48987
35_4-3.5Czap	1		HB36-3.5Czap	1
	1.07613			0.843656
	0.962149			0.942784
35_4-3.5BMM	0.482837		HB36-3.5BMM	3.67031
	0.568462			3.24151
	0.581028			3.36895
ZM4-3.5Czap	1		HB41-3.5Czap	1
	1.0639			0.922833
	1.05474			0.962387
ZM4-3.5BMM	0.649093		HB41-3.5BMM	5.7139
	0.627989			6.08709
	0.668486			5.90684
HB01-3.5CCzap	1		D08148-3.5CCzap	1
	1.06926			0.85729
	0.973991			0.76505
HB01-3.5BMM	0.651022		D08148-3.5BMM	3.03139
	0.632751			2.80099
	0.562678			3.40415
HB11-3.5Czap	1		HB33-3.5Czap	1
	0.963939			1.01502
	0.963336			0.995243
HB11-3.5BMM	0.686889		HB33-3.5BMM	4.79623
	0.687931			4.53948
	0.682236			3.98954
figure 6H	The expression of VdPKS9 in AT13 and Vd991 strains in response to stress conditions.
Sample Name	Target Name	CT		Sample Name	Target Name	CT			dpi	average	(+)SD	(-)SD
AT13-CK-2DPI	VDEF	16.2702		AT13-4o-3.5DPI	PKS9	21.5118		AT13-CK	2	1	0.0891358	0.0818409
AT13-CK-2DPI	VDEF	15.9707		AT13-4o-3.5DPI	PKS9	21.5288			3.5	0.92809	0.0319626	0.0308985
AT13-CK-2DPI	VDEF	16.1466		AT13-4o-3.5DPI	PKS9	21.4203			5	0.955229	0.0357057	0.0344191
VD991-CK-3.5DPI	VDEF	16.8229		VD991-25o-5DPI	PKS9	23.0405		AT13-Temp	2	1	0.0891358	0.0818409
VD991-CK-3.5DPI	VDEF	16.7529		VD991-25o-5DPI	PKS9	23.1094			3.5	0.919749	0.0510263	0.0483442
VD991-CK-3.5DPI	VDEF	16.8435		VD991-25o-5DPI	PKS9	23.1208			5	0.611621	0.020781	0.0200981
AT13-CK-2DPI	PKS9	21.991		AT13-25o-5DPI	VDEF	15.6369		AT13-nurt	2	1	0.0891358	0.0818409
AT13-CK-2DPI	PKS9	21.9715		AT13-25o-5DPI	VDEF	15.5756			3.5	0.592899	0.0321896	0.0305319
AT13-CK-2DPI	PKS9	21.9744		AT13-25o-5DPI	VDEF	15.5837			5	1.17767	0.0693132	0.0654604
VD991-CK-3.5DPI	PKS9	23.1761		VD991-BMM-3.5DPI	VDEF	17.5568		Vd991-CK	2	1	0.0494578	0.047127
VD991-CK-3.5DPI	PKS9	23.042		VD991-BMM-3.5DPI	VDEF	17.6391			3.5	3.99125	0.209515	0.199065
VD991-CK-3.5DPI	PKS9	23.0438		VD991-BMM-3.5DPI	VDEF	17.5911			5	3.40231	0.140043	0.134507
AT13-CK-3.5DPI	VDEF	15.9247		AT13-25o-5DPI	PKS9	22.1946		Vd991-Temp	2	1	0.0494578	0.047127
AT13-CK-3.5DPI	VDEF	15.8061		AT13-25o-5DPI	PKS9	22.1764			3.5	2.86885	0.0684102	0.0668169
AT13-CK-3.5DPI	VDEF	15.8748		AT13-25o-5DPI	PKS9	22.1025			5	6.08451	0.26382	0.252857
VD991-CK-5DPI	VDEF	16.7854		VD991-BMM-3.5DPI	PKS9	23.8219		Vd991-nurt	2	1	0.0494578	0.047127
VD991-CK-5DPI	VDEF	16.7659		VD991-BMM-3.5DPI	PKS9	23.8059			3.5	4.19874	0.11046	0.107628
VD991-CK-5DPI	VDEF	16.8932		VD991-BMM-3.5DPI	PKS9	23.7824			5	6.37881	0.298716	0.285353
AT13-CK-3.5DPI	PKS9	21.8327		AT13-BMM-3.5DPI	VDEF	16.4322
AT13-CK-3.5DPI	PKS9	21.8221		AT13-BMM-3.5DPI	VDEF	16.3157
AT13-CK-3.5DPI	PKS9	21.8233		AT13-BMM-3.5DPI	VDEF	16.4994
VD991-CK-5DPI	PKS9	23.3037		VD991-BCZA-5DPI	VDEF	17.6827
VD991-CK-5DPI	PKS9	23.3382		VD991-BCZA-5DPI	VDEF	17.7291
VD991-CK-5DPI	PKS9	23.3362		VD991-BCZA-5DPI	VDEF	17.8321
AT13-CK-5DPI	VDEF	16.5828		AT13-BMM-3.5DPI	PKS9	23.0258
AT13-CK-5DPI	VDEF	16.4898		AT13-BMM-3.5DPI	PKS9	23.0088
AT13-CK-5DPI	VDEF	16.491		AT13-BMM-3.5DPI	PKS9	23.0246
VD991-4o-3.5DPI	VDEF	16.6327		VD991-BCZA-5DPI	PKS9	23.3712
VD991-4o-3.5DPI	VDEF	16.6907		VD991-BCZA-5DPI	PKS9	23.3635
VD991-4o-3.5DPI	VDEF	16.6981		VD991-BCZA-5DPI	PKS9	23.3224
AT13-CK-5DPI	PKS9	22.4682		AT13-BCZA-5DPI	VDEF	16.0111
AT13-CK-5DPI	PKS9	22.3964		AT13-BCZA-5DPI	VDEF	15.9124
AT13-CK-5DPI	PKS9	22.4466		AT13-BCZA-5DPI	VDEF	16.0874
VD991-4o-3.5DPI	PKS9	23.4275		AT13-BCZA-5DPI	PKS9	21.594
VD991-4o-3.5DPI	PKS9	23.4539		AT13-BCZA-5DPI	PKS9	21.5835
VD991-4o-3.5DPI	PKS9	23.4118		AT13-BCZA-5DPI	PKS9	21.6751
AT13-4o-3.5DPI	VDEF	15.5137		VD991-CK-2DPI	VDEF	15.2238
AT13-4o-3.5DPI	VDEF	15.5933		VD991-CK-2DPI	VDEF	15.0909
AT13-4o-3.5DPI	VDEF	15.4424		VD991-CK-2DPI	VDEF	15.189
VD991-25o-5DPI	VDEF	17.4035		VD991-CK-2DPI	PKS9	23.4973
VD991-25o-5DPI	VDEF	17.4846		VD991-CK-2DPI	PKS9	23.4424
VD991-25o-5DPI	VDEF	17.3648		VD991-CK-2DPI	PKS9	23.397

## Sheet: Figure 7B, D, F, G and J
figure 7B	Fungal biomass of cotton
WT	ΔPKS1	ΔPKS9	ΔPKS1_9
1	1.04336	0.492333	1.19919
0.864749	1.0569	0.494907	1.21127
1.26362	1.05507	0.509564	1.22116
figure 7D	Fungal biomass of tobacco
WT	ΔPKS1	ΔPKS9	ΔPKS1_9
1	0.898124	0.413973	1.00833
0.902774	0.909785	0.416138	1.01848
1.0324	0.908208	0.428462	1.0268
figure 7F	The fungal biomass of the different strains.
	average	(+)SD	(-)SD
WT	1	0.0615348	0.0579678
	0.752445	0.0794919	0.0718964
	1.02349	0.308012	0.23676
OEPKS9-1	1	0.0615348	0.0579678
	1.13483	0.119889	0.108433
	1.36449	0.410635	0.315644
OEPKS9-2	1	0.0615348	0.0579678
	1.11901	0.118217	0.106922
	0.88406	0.266052	0.204507
figure 7G	The disease rating associated with each of the different strains.
	healthy			grade Ⅰ			grade Ⅱ			grade Ⅲ
WT	2	1	1	2	2	2	4	6	3	12	11	14
OEPKS9-1	0	2	1	3	2	1	2	4	4	15	12	14
OEPKS9-2	2	3	1	2	1	2	3	5	4	13	11	13
figure 7J	The relative expression of VdPKS9 in AH-type and MH-type strains infecting and colonizing cotton plants.
AT13-infected				Vd991-infected
Sample Name	Target Name	CT		Sample Name	Target Name	CT		0D	1	0.0265676	0.02588
0h	VDEF	20.0987		0D	VDEF	21.2089		0.5D	9.76208	0.601732	0.566795
0h	VDEF	19.858		0D	VDEF	21.3959		1D	9.05163	0.657216	0.612727
0h	VDEF	19.8797		0D	VDEF	21.5364		2D	11.8777	0.546663	0.522611
0h	2186	29.0503		0D	VDPKS9	27.1958		3d	7.23628	0.237632	0.230076
0h	2186	28.6987		0D	VDPKS9	26.8766		5d	5.74868	0.644854	0.579814
0h	2186	28.516		0D	VDPKS9	27.1451		7d	9.88297	0.903847	0.828112
12h	VDEF	22.5641		0.5D	VDEF	25.8317		9d	10.6464	0.699118	0.656038
12h	VDEF	22.6855		0.5D	VDEF	25.6937		14D	1.33149	0.144516	0.130367
12h	VDEF	22.7492		0.5D	VDEF	25.6318		18d	0.195742	0.0105575	0.0100172
12h	2186	29.2371		0.5D	VDPKS9	28.0972
12h	2186	29.1158		0.5D	VDPKS9	28.1249		0h	1	0.233223	0.189116
12h	2186	29.2046		0.5D	VDPKS9	28.1498		12h	4.89019	0.398771	0.368705
24h	VDEF	23.6143		1D	VDEF	25.8173		24h	5.73682	1.11226	0.931636
24h	VDEF	23.5088		1D	VDEF	25.8924		48h	8.62641	1.60079	1.35023
24h	VDEF	23.5722		1D	VDEF	25.9567		3d	15.5145	1.11066	1.03647
24h	2186	30.1431		1D	VDPKS9	28.5173		5d	4.33209	0.813444	0.684849
24h	2186	29.709		1D	VDPKS9	28.3704		7d	4.71065	1.58464	1.18576
24h	2186	29.7109		1D	VDPKS9	28.3204		9d	1.4755	0.299555	0.249002
48h	VDEF	24.7153		2D	VDEF	26.2652		14d	0.688315	0.0674632	0.0614413
48h	VDEF	24.8137		2D	VDEF	26.2996		18d	0.131431	0.0091519	0.00855612
48h	VDEF	24.8078		2D	VDEF	26.2206
48h	2186	30.7558		2D	VDPKS9	28.3446			0d	0.5d	1d	2d	3d	5d	7d	9d	14d	18d
48h	2186	30.3497		2D	VDPKS9	28.4633		AT13	1	4.89019	5.73682	8.62641	15.5145	4.33209	4.71065	1.4755	0.688315	0.131431
48h	2186	30.3335		2D	VDPKS9	28.3432		Vd991	1	9.76208	9.05163	11.8777	7.23628	5.74868	9.88297	10.6464	1.33149	0.195742
3d	VDEF	25.009		14D	VDEF	26.3126
3d	VDEF	25.0483		14D	VDEF	26.3134
3d	VDEF	25.0655		14D	VDEF	26.4604
3d	2186	30.0042		14D	VDPKS9	31.5901
3d	2186	29.8517		14D	VDPKS9	31.8215
3d	2186	29.8285		14D	VDPKS9	31.5121
5d	VDEF	24.762		0d-2	EF	21.6529
5d	VDEF	24.9003		0d-2	EF	21.6983
5d	VDEF	24.7714		0d-2	EF	21.6857
5d	2186	31.778		0d-2	PKS9	27.6626
5d	2186	31.3751		0d-2	PKS9	27.6753
5d	2186	31.3638		0d-2	PKS9	27.7373
7d	VDEF	25.566		3d	EF	26.8162
7d	VDEF	25.4786		3d	EF	26.8116
7d	VDEF	25.4667		3d	EF	26.8302
7d	2186	32.4805		3d	PKS9	29.9694
7d	2186	32.0997		3d	PKS9	30.0364
7d	2186	31.6518		3d	PKS9	29.9246
9d	VDEF	23.9924		5d	EF	29.0626
9d	VDEF	24.0541		5d	EF	28.8952
9d	VDEF	23.9902		5d	EF	28.811
9d	2186	32.2656		5d	PKS9	32.3323
9d	2186	32.5221		5d	PKS9	32.334
9d	2186	31.9938		5d	PKS9	32.5712
0d-2	EF	19.8459		7d	EF	26.1036
0d-2	EF	19.7374		7d	EF	26.1914
0d-2	EF	19.7566		7d	EF	25.9816
14d	EF	25.5704		7d	PKS9	28.6969
14d	EF	25.5928		7d	PKS9	28.7821
14d	EF	25.6106		7d	PKS9	28.9211
18d	EF	21.8688		9d	EF	25.9589
18d	EF	21.7996		9d	EF	26.0639
18d	EF	21.873		9d	EF	26.0139
0d-2	PKS9	24.6831		9d	PKS9	28.5323
0d-2	PKS9	24.6833		9d	PKS9	28.7238
0d-2	PKS9	24.6441		9d	PKS9	28.582
14d	PKS9	31.1532		18d	EF	24.8044
14d	PKS9	30.837		18d	EF	24.8604
14d	PKS9	31.0707		18d	EF	24.7695
18d	PKS9	29.7901		18d	PKS9	33.1413
18d	PKS9	29.576		18d	PKS9	33.2696
18d	PKS9	29.6288		18d	PKS9	33.1207

## Sheet: Figure S2
figure S2	Relative fungal biomass of 27 VdPKSs-deleted mutants in cotton.
	average	(+)SD	(-)SD
WT	1	0.10121	0.0919077
ΔVdPKS1-1	0.9283	0.0760424	0.0702849
ΔVdPKS1-2	0.866151	0.101216	0.0906256
ΔVdPKS3-1	0.99814	0.0587267	0.0554634
ΔVdPKS3-2	1.24201	0.0678902	0.0643715
ΔVdPKS4-1	0.885923	0.0696023	0.0645323
ΔVdPKS4-2	1.02284	0.0901426	0.0828418
ΔVdPKS5-1	0.737765	0.120983	0.103939
ΔVdPKS5-2	0.747479	0.133331	0.113149
ΔVdPKS6-1	0.941264	0.151754	0.130684
ΔVdPKS6-2	1.24612	0.319641	0.254388
ΔVdPKS7-1	0.718664	0.145852	0.121245
ΔVdPKS7-2	0.752224	0.075601	0.0686968
ΔVdPKS8-1	0.971652	0.089765	0.0821735
ΔVdPKS8-2	1.26032	0.354885	0.276911
ΔVdPKS9-1	0.45331	0.0951876	0.0786685
ΔVdPKS9-2	0.482596	0.119227	0.0956069
ΔVdPKS10-1	0.984129	0.407745	0.288297
ΔVdPKS10-2	0.843407	0.095041	0.0854157
WT	1	0.0483343	0.0461058
ΔVdPKS11-1	1.05767	0.0465751	0.0446106
ΔVdPKS11-2	1.03159	0.0424436	0.0407663
ΔVdPKS12-1	1.24591	0.0912444	0.0850181
ΔVdPKS12-2	1.12052	0.136108	0.121366
ΔVdPKS13-1	0.875466	0.137902	0.119136
ΔVdPKS13-2	0.900126	0.0545864	0.0514654
ΔVdPKS14-1	0.819324	0.0505665	0.0476271
ΔVdPKS14-2	0.707637	0.0365953	0.0347958
ΔVdPKS15-1	0.96162	0.0603064	0.0567476
ΔVdPKS15-2	0.824988	0.0549113	0.0514845
ΔVdPKS16-1	0.825365	0.0576933	0.0539239
ΔVdPKS16-2	0.860481	0.0469542	0.0445246
ΔVdPKS17-1	0.92199	0.0970507	0.0878078
ΔVdPKS17-2	0.792976	0.20495	0.162858
ΔVdPKS18-1	0.904908	0.110053	0.0981197
ΔVdPKS18-2	0.8668	0.0587317	0.0550047
ΔVdPKS19-1	0.980073	0.0711054	0.0662956
ΔVdPKS19-2	1.1913	0.0696804	0.06583
WT	1	0.0769563	0.0714572
ΔVdPKS21-1	0.855757	0.075149	0.0690824
ΔVdPKS21-2	0.944792	0.0695792	0.0648065
ΔVdPKS22-1	0.941825	0.0773276	0.0714604
ΔVdPKS22-2	1.14248	0.111444	0.101539
ΔVdPKS23-1	0.94352	0.189093	0.157523
ΔVdPKS23-2	1.00453	0.2928	0.226717
ΔVdPKS24-1	1.03639	0.163739	0.141399
ΔVdPKS24-2	1.2076	0.0246654	0.0241717
ΔVdPKS25-1	0.69757	0.115789	0.0993053
ΔVdPKS25-2	0.777289	0.128406	0.110201
ΔVdPKS26-1	1.03587	0.065726	0.0618045
ΔVdPKS26-2	0.842025	0.0256897	0.0249291
ΔVdPKS28-1	0.900417	0.0677744	0.0630301
ΔVdPKS28-2	0.836975	0.0430638	0.0409565
ΔVdPKS29-1	1.04239	0.0836151	0.077406
ΔVdPKS29-2	0.887615	0.0321714	0.0310461
ΔVdPKS30-1	0.755741	0.099567	0.0879763
ΔVdPKS30-2	0.865078	0.0455071	0.0432329

## Sheet: Figure S4A and C
figure S4A	Colony diameter (mm) on the medium supplemented with H2O2.
	WT	ΔVdPKS9	ECΔVdPKS9
CK	28.83	26.22	28.12
	29.2	26.5	28.74
	29.14	26.75	29.81
1 mM	23.48	21.6	24.48
	23.29	21.28	24.75
	23.43	20.86	23.23
1.5 mM	17.15	15.54	17.18
	16.95	15.42	18.59
	17.55	15.98	17.93
2 mM	9.03	7.44	8.54
	8.52	8.01	8.69
	9.79	7.39	8.65
figure S4C	Colony diameter (mm) on the medium supplemented with other stress.
	WT	ΔVdPKS9	ECΔVdPKS9
Czapek	28.61	24.58	28.81
	29.12	24.3	29.24
	28.44	24.49	28.94
1M Sorbitol	19.87	16.53	20.17
	20.01	17.83	19.79
	19.47	18.04	20.34
200uM CR	9.82	8.05	10.29
	10.37	8.24	10.16
	9.09	8.64	9.82
0.01% SDS	15.35	15.04	15.82
	16.13	14.17	15.41
	15.77	12.75	16.47

## Sheet: Figure S9C and E
figure S9C	The relative gene expression ratio of VdPKS9 homologues in B. cinerea, C. gloeosporioides and C. fructicola
Sample Name	Target Name	CT		JS5-2C	BCTUB	18.6707	0.0284829		JS5-2C	BCTUB	18.6707	0.0284829
JS5-2C	BCTUB	18.69		JS5-2C	BCPKS9	26.477	0.0729584		JS5-4C	BCTUB	19.6217	0.0158335
JS5-2C	BCTUB	18.6304		CFGZ-2C	CG18S	18.6684	0.0550263		JS5-4B	BCTUB	21.9553	0.0677465
JS5-2C	BCTUB	18.6916		CFGZ-2C	CFPKS9	24.3062	0.0832159		JS5-2C	BCPKS9	26.477	0.0729584
JS5-2C	BCPKS9	26.3981		JS5-4C	BCTUB	19.6217	0.0158335		JS5-4C	BCPKS9	26.4432	0.0726546
JS5-2C	BCPKS9	26.4588		JS5-4C	BCPKS9	26.4432	0.0726546		JS5-4B	BCPKS9	27.2053	0.0284022
JS5-2C	BCPKS9	26.574		CFGZ-4C	CG18S	19.9534	0.0233493		CGHL-2C	CG18S	19.4166	0.0598429
CFGZ-2C	CG18S	18.5956		CFGZ-4C	CFPKS9	26.0338	0.0291886		CGHL-4C	CG18S	20.4545	0.0740872
CFGZ-2C	CG18S	18.7285		JS5-4B	BCTUB	21.9553	0.0677465		CGHL-4B	CG18S	20.4375	0.25095
CFGZ-2C	CG18S	18.681		JS5-4B	BCPKS9	27.2053	0.0284022		CGHL-2C	CGPKS9	23.9637	0.0305133
CFGZ-2C	CFPKS9	24.3711		CFGZ-4B	CG18S	19.8518	0.0663487		CGHL-4C	CGPKS9	24.5572	0.0786643
CFGZ-2C	CFPKS9	24.1888		CFGZ-4B	CFPKS9	24.3888	0.103057		CGHL-4B	CGPKS9	23.4461	0.0265315
CFGZ-2C	CFPKS9	24.3589		CGHL-2C	CG18S	19.4166	0.0598429		CFGZ-2C	CG18S	18.6684	0.0550263
JS5-4C	BCTUB	19.628		CGHL-2C	CGPKS9	23.9637	0.0305133		CFGZ-4C	CG18S	19.9534	0.0233493
JS5-4C	BCTUB	19.6372		CGHL-4C	CG18S	20.4545	0.0740872		CFGZ-4B	CG18S	19.8518	0.0663487
JS5-4C	BCTUB	19.6		CGHL-4C	CGPKS9	24.5572	0.0786643		CFGZ-2C	CFPKS9	24.3062	0.0832159
JS5-4C	BCPKS9	26.4468		CGHL-4B	CG18S	20.4375	0.25095		CFGZ-4C	CFPKS9	26.0338	0.0291886
JS5-4C	BCPKS9	26.5303		CGHL-4B	CGPKS9	23.4461	0.0265315		CFGZ-4B	CFPKS9	24.3888	0.103057
JS5-4C	BCPKS9	26.3524
CFGZ-4C	CG18S	19.9223		Bc	1	0.0557887	0.0528408
CFGZ-4C	CG18S	19.9785		Bc	1.97915	0.104685	0.0994255
CFGZ-4C	CG18S	19.9596		Bc	5.88225	0.307269	0.292015
CFGZ-4C	CFPKS9	26.0629		Cg	1	0.0476619	0.0454936
CFGZ-4C	CFPKS9	25.9939		Cg	1.36066	0.105829	0.0981919
CFGZ-4C	CFPKS9	26.0447		Cg	2.90469	0.555218	0.466121
JS5-4B	BCTUB	21.9685		Cf	1	0.0715978	0.0668141
JS5-4B	BCTUB	22.0309		Cf	0.735842	0.019314	0.01882
JS5-4B	BCTUB	21.8666		Cf	2.14472	0.190174	0.174684
JS5-4B	BCPKS9	27.2081
JS5-4B	BCPKS9	27.1692
JS5-4B	BCPKS9	27.2386
CFGZ-4B	CG18S	19.7709
CFGZ-4B	CG18S	19.9334
CFGZ-4B	CG18S	19.851
CFGZ-4B	CFPKS9	24.5334
CFGZ-4B	CFPKS9	24.3328
CFGZ-4B	CFPKS9	24.3003
CGHL-2C	CG18S	19.3927
CGHL-2C	CG18S	19.4989
CGHL-2C	CG18S	19.3583
CGHL-2C	CGPKS9	23.9544
CGHL-2C	CGPKS9	23.9318
CGHL-2C	CGPKS9	24.0048
CGHL-4C	CG18S	20.3842
CGHL-4C	CG18S	20.5569
CGHL-4C	CG18S	20.4224
CGHL-4C	CGPKS9	24.6114
CGHL-4C	CGPKS9	24.6143
CGHL-4C	CGPKS9	24.446
CGHL-4B	CG18S	20.6496
CGHL-4B	CG18S	20.5778
CGHL-4B	CG18S	20.085
CGHL-4B	CGPKS9	23.4169
CGHL-4B	CGPKS9	23.4403
CGHL-4B	CGPKS9	23.4811
figure S9E	The relative expression of melanin biosynthesis genes in the PKS9 heterologously expressed strains compared with WT.
WT	CMR1	1
	CMR1	0.97287
	CMR1	0.908487		WT	CMR1	1	0.0450297	0.0430894
Bc5-1	CMR1	0.175816		Bc5-1	CMR1	0.207964	0.0173627	0.0160248	1.48982e-05
	CMR1	0.221702		Cg3-6	CMR1	0.294945	0.0160217	0.0151962	2.57428e-05
	CMR1	0.203944		Cf7-1	CMR1	0.284991	0.0300661	0.0271969	6.29998e-05
Cg3-6	CMR1	0.312422		Bc5-1	183	0.010506	0.0012817	0.00114233	2.643e-08
	CMR1	0.263065		Cg3-6	183	0.0580491	0.00321287	0.00304437	3.36603e-08
	CMR1	0.275927		Cf7-1	183	0.0252223	0.00174048	0.00162813	2.73924e-08
Cf7-1	CMR1	0.235549		Bc5-1	190	0.985581	0.0814185	0.0752057	0.846802
	CMR1	0.330505		Cg3-6	190	1.30011	0.0613032	0.0585428	0.0090281
	CMR1	0.262788		Cf7-1	190	0.890562	0.100792	0.0905443	0.199421
WT	183	1		Bc5-1	LAC1	0.0335833	0.0043828	0.00387685	2.97608e-05
	183	0.997213		Cg3-6	LAC1	0.134565	0.00732375	0.00694573	4.67512e-05
	183	0.975027		Cf7-1	LAC1	0.0661697	0.00598315	0.00548701	3.47815e-05
Bc5-1	183	0.00863033		Bc5-1	3393	0.0145196	0.00146711	0.00133247	4.13052e-05
	183	0.0126535		Cg3-6	3393	0.0667025	0.00462727	0.0043271	5.11772e-05
	183	0.0103247		Cf7-1	3393	0.030417	0.00341961	0.00307402	4.3975e-05
Cg3-6	183	0.0606791		Bc5-1	3665	0.00493445	0.000497224	0.000451707	4.94772e-06
	183	0.0570666		Cg3-6	3665	0.0622184	0.00295806	0.0028238	6.34741e-06
	183	0.054925		Cf7-1	3665	0.0130713	0.00093916	0.000876206	5.11371e-06
Cf7-1	183	0.0239633
	183	0.0265348
	183	0.0245356
WT	190	1
	190	1.14709
	190	1.04894
Bc5-1	190	0.943779
	190	1.11024
	190	1.09935
Cg3-6	190	1.48267
	190	1.30738
	190	1.36409
Cf7-1	190	0.982639
	190	1.03658
	190	0.834343
WT	LAC1	1
	LAC1	1.00376
	LAC1	0.870778
Bc5-1	LAC1	0.0258658
	LAC1	0.0343324
	LAC1	0.0372801
Cg3-6	LAC1	0.136478
	LAC1	0.118983
	LAC1	0.131158
Cf7-1	LAC1	0.0574834
	LAC1	0.074804
	LAC1	0.0588912
WT	3393	1
	3393	0.905571
	3393	0.840199
Bc5-1	3393	0.0112177
	3393	0.0154625
	3393	0.0134273
Cg3-6	3393	0.0617446
	3393	0.0622108
	3393	0.0587849
Cf7-1	3393	0.028552
	3393	0.0270227
	3393	0.0277515
WT	3665	1
	3665	0.910662
	3665	0.920119
Bc5-1	3665	0.00427551
	3665	0.00531871
	3665	0.00442715
Cg3-6	3665	0.0632195
	3665	0.0557247
	3665	0.0572875
Cf7-1	3665	0.0114332
	3665	0.0130345
	3665	0.0125571

[truncated: 3 more sheets: Sheet10A-C, Figure S11, Figure S12A and C]
